# Supplementary material for: Ethyl 1-cyclo­propyl-6,7-difluoro-8-meth­oxy-4-oxo-1,4-dihydro­quinoline-3-carboxyl­ate
Source: Acta Crystallogr Sect E Struct Rep Online. 2008 Oct 31;64(Pt 11):o2214. doi: 10.1107/S1600536808034715 (PMC2959496; doi:10.1107/S1600536808034715)
Supplement: Supplementary file 2 [file e-64-o2214-Isup2.hkl]

# 
# h,k,l, Fc-squared, Fo-squared, sigma(Fo-squared) and status flag 
# 
data_I
_shelx_title ' X in C2/c' 
_shelx_refln_list_code          4 
_shelx_F_calc_maximum      620.40 
_exptl_crystal_F_000      1344.00 
_reflns_d_resolution_high  0.8346 
 
loop_ 
 _symmetry_equiv_pos_as_xyz 
 'x, y, z' 
 '-x, y, -z+1/2' 
 'x+1/2, y+1/2, z' 
 '-x+1/2, y+1/2, -z+1/2' 
 '-x, -y, -z' 
 'x, -y, z-1/2' 
 '-x+1/2, -y+1/2, -z' 
 'x+1/2, -y+1/2, z-1/2' 
 
_cell_length_a    16.3950 
_cell_length_b    17.7320 
_cell_length_c    12.1990 
_cell_angle_alpha  90.000 
_cell_angle_beta  123.710 
_cell_angle_gamma  90.000 
 
_shelx_F_squared_multiplier     1.000 
 
loop_ 
 _refln_index_h 
 _refln_index_k 
 _refln_index_l 
 _refln_F_squared_calc 
 _refln_F_squared_meas 
 _refln_F_squared_sigma 
 _refln_observed_status 
   2   0   0       38.94       54.24     10.79 o 
   4   0   0   384898.94   381322.38   1574.02 o 
   6   0   0     2901.22     2787.34     38.10 o 
   8   0   0    62577.94    63389.49    853.71 o 
  10   0   0       62.27       22.49     11.91 o 
  12   0   0     7027.91     7638.15     89.85 o 
  14   0   0       11.86       14.31     14.31 o 
  16   0   0      837.62      806.77     38.88 o 
   1   1   0     2204.62     2842.26     19.17 o 
   3   1   0      294.44      292.36     13.52 o 
   5   1   0     1198.55     1364.15     24.80 o 
   7   1   0     3490.00     3756.31     48.14 o 
   9   1   0       44.92       39.29     15.44 o 
  11   1   0      338.56      371.87     24.52 o 
  13   1   0       43.76       75.97     15.72 o 
  15   1   0       50.93       63.41     18.29 o 
   0   2   0    13452.40    13973.38    198.82 o 
   2   2   0     2625.14     2597.47     24.42 o 
   4   2   0     1071.28     1224.37      7.76 o 
   6   2   0      990.45     1093.93     24.63 o 
   8   2   0     2887.55     2851.65     46.11 o 
  10   2   0      544.40      750.76     28.77 o 
  12   2   0      781.21      797.47     34.85 o 
  14   2   0       43.80       55.07     17.93 o 
  16   2   0      207.36      167.86     24.48 o 
   1   3   0     2878.84     2674.61     25.63 o 
   3   3   0    12191.84    11585.87      4.85 o 
   5   3   0     2332.56     2577.49     35.35 o 
   7   3   0        9.72       12.56      8.37 o 
   9   3   0      601.97      730.31     25.83 o 
  11   3   0       26.92       30.74     13.37 o 
  13   3   0        0.57       14.27     14.27 o 
  15   3   0       33.22       26.72     17.00 o 
   0   4   0    12012.81    10528.48    236.87 o 
   2   4   0      228.90      191.45      8.47 o 
   4   4   0        8.32        1.53      4.58 o 
   6   4   0      479.79      431.55     17.03 o 
   8   4   0       10.13       16.35      9.54 o 
  10   4   0      260.11      251.69     18.64 o 
  12   4   0       25.93       66.27     14.29 o 
  14   4   0       71.15       86.60     16.09 o 
  16   4   0        0.96       16.80     14.57 o 
   1   5   0    17786.28    17251.79    336.78 o 
   3   5   0     7499.13     7154.19     55.76 o 
   5   5   0     4256.39     4027.47     46.85 o 
   7   5   0      229.34      251.79     15.22 o 
   9   5   0      493.38      435.66     26.75 o 
  11   5   0        2.47        7.81     11.72 o 
  13   5   0       36.79       56.26     15.01 o 
  15   5   0        9.29        1.16     15.03 o 
   0   6   0     8770.41     8679.00     63.20 o 
   2   6   0       31.91       56.47      8.30 o 
   4   6   0     1901.70     1898.06     31.94 o 
   6   6   0       35.70       31.26      7.10 o 
   8   6   0      774.07      883.43     28.50 o 
  10   6   0       82.33       78.74     14.43 o 
  12   6   0       78.39       79.56     15.16 o 
  14   6   0        0.88       15.39     15.39 o 
   1   7   0       82.24       65.53      8.86 o 
   3   7   0     1475.50     1506.18     30.12 o 
   5   7   0       53.64       86.78     10.30 o 
   7   7   0      535.95      511.61     22.24 o 
   9   7   0       96.53      114.65     14.67 o 
  11   7   0       60.61       53.76     14.08 o 
  13   7   0       28.57       57.98     13.28 o 
  15   7   0       35.90       10.95     15.33 o 
   0   8   0     5049.40     6187.83     64.79 o 
   2   8   0        7.70        1.66      8.31 o 
   4   8   0     1407.44     1522.18     33.69 o 
   6   8   0       27.68        8.61      8.61 o 
   8   8   0      743.86      652.48     25.93 o 
  10   8   0      101.40      150.04     16.96 o 
  12   8   0       75.97       35.79     13.57 o 
  14   8   0        3.56       20.39     13.58 o 
   1   9   0      672.81      702.09     25.20 o 
   3   9   0      291.29      332.03     17.64 o 
   5   9   0      501.32      485.01     20.90 o 
   7   9   0      158.84      135.44     11.26 o 
   9   9   0        7.00       10.70     10.70 o 
  11   9   0        4.88        3.80     11.38 o 
  13   9   0        3.95       22.21     14.02 o 
   0  10   0     1214.07     1528.02     38.62 o 
   2  10   0     1267.45     1184.28     32.33 o 
   4  10   0       56.73       84.33     10.93 o 
   6  10   0       24.34       35.08      8.78 o 
   8  10   0      262.18      287.03     20.70 o 
  10  10   0       41.72       53.35     13.01 o 
  12  10   0       14.94        0.00     14.49 o 
  14  10   0       10.60        3.25     14.05 o 
   1  11   0      209.32      141.47     14.90 o 
   3  11   0        3.84        9.90      9.90 o 
   5  11   0      265.49      270.35     18.33 o 
   7  11   0        9.55       11.45     12.89 o 
   9  11   0       15.75        0.00     10.76 o 
  11  11   0       23.04       41.21     13.73 o 
  13  11   0        0.87       14.67     14.67 o 
   0  12   0      656.81      579.24     30.58 o 
   2  12   0      152.20      167.46     17.82 o 
   4  12   0       46.21       43.43     11.26 o 
   6  12   0        0.06       10.46     10.46 o 
   8  12   0       16.05        9.77     11.17 o 
  10  12   0        0.00        5.18     11.66 o 
  12  12   0        0.12        1.17     14.10 o 
   1  13   0      233.31      307.82     23.38 o 
   3  13   0      256.59      274.15     20.57 o 
   5  13   0        0.26        9.43     10.99 o 
   7  13   0        2.06        2.92     11.65 o 
   9  13   0       68.49       53.87     16.17 o 
  11  13   0       25.18        9.80     14.71 o 
   0  14   0       73.09       58.15     18.05 o 
   2  14   0      126.94      143.99     19.46 o 
   4  14   0        0.04        4.99     13.31 o 
   6  14   0        4.64        3.06     13.75 o 
   8  14   0       27.51       56.24     15.47 o 
  10  14   0        1.68        0.00     14.06 o 
  12  14   0        4.84       18.10     18.10 o 
   1  15   0      325.30      411.28     30.69 o 
   3  15   0       86.17      107.39     21.48 o 
   5  15   0      132.72      117.72     20.97 o 
   7  15   0        0.00        5.89     14.74 o 
   9  15   0       30.21       28.07     17.38 o 
  11  15   0        0.40        2.37     13.05 o 
   0  16   0       71.91       75.65     18.91 o 
   2  16   0        7.32       18.49     18.49 o 
   4  16   0        9.52        3.44     17.18 o 
   6  16   0       80.11       94.56     18.60 o 
   8  16   0        1.55        1.40     15.40 o 
  10  16   0       11.39        8.71     14.93 o 
   1  17   0      155.98      196.50     27.77 o 
   3  17   0       75.02       95.20     20.54 o 
   5  17   0       21.85        3.29     18.04 o 
   7  17   0        0.43       16.17     16.17 o 
   9  17   0       14.86        6.52     15.65 o 
   0  18   0       70.09       67.55     26.15 o 
   2  18   0        0.23        2.13     21.36 o 
   4  18   0       45.63       59.58     21.03 o 
   6  18   0        2.48       17.03     17.03 o 
   8  18   0        4.72       15.04     15.04 o 
   1  19   0        0.38       19.73     21.93 o 
   3  19   0        1.29       13.59     19.42 o 
   5  19   0        0.12       11.47     16.39 o 
   7  19   0        0.21       18.64     18.64 o 
   0  20   0       92.61       94.99     30.93 o 
   2  20   0        0.06       17.32     23.81 o 
   4  20   0       64.36       40.29     22.78 o 
   1  21   0        4.25       32.81     32.81 o 
 -17   1   1      225.35      238.83     29.50 o 
 -15   1   1      138.04      200.53     26.64 o 
 -13   1   1      800.62      914.40     41.04 o 
 -11   1   1      646.10      743.88     31.33 o 
  -9   1   1     4771.41     5270.21     66.24 o 
  -7   1   1      686.84      394.53      6.29 o 
  -5   1   1    37390.65    37049.89    496.95 o 
  -3   1   1     6255.97     6207.34     38.31 o 
  -1   1   1    38075.21    38097.33    309.41 o 
   1   1   1    10654.51    10414.57    190.74 o 
   3   1   1    72056.67    71318.37    641.43 o 
   5   1   1       50.56       43.73      7.05 o 
   7   1   1    10339.72    11029.94     82.53 o 
   9   1   1      884.74      756.68     27.49 o 
  11   1   1     2289.95     2464.93     53.36 o 
  13   1   1       46.51       50.79     16.51 o 
  15   1   1      423.20      402.30     31.95 o 
 -16   2   1      244.65      275.65     29.73 o 
 -14   2   1       26.36       44.17     17.09 o 
 -12   2   1     1626.50     1887.99     48.70 o 
 -10   2   1      147.28       83.58     14.17 o 
  -8   2   1     5767.09     6074.15     61.52 o 
  -6   2   1     4207.94     4007.52      7.60 o 
  -4   2   1    80713.26    81046.18      5.02 o 
  -2   2   1    10107.04     9875.76    194.25 o 
   0   2   1     5653.80     5647.57     23.79 o 
   2   2   1    31259.02    32552.57    409.82 o 
   4   2   1     1950.87     1997.26     29.72 o 
   6   2   1     3477.94     3342.40     43.64 o 
   8   2   1      195.52      171.09     15.67 o 
  10   2   1      578.39      708.25     28.23 o 
  12   2   1        7.72        7.55     15.11 o 
  14   2   1       32.81       47.98     16.80 o 
 -15   3   1       10.38       18.54     15.89 o 
 -13   3   1      100.26      123.98     19.29 o 
 -11   3   1       62.68      109.89     14.09 o 
  -9   3   1      305.97      429.19     20.23 o 
  -7   3   1     2663.41     2493.56     38.73 o 
  -5   3   1     3610.91     3155.09      4.64 o 
  -3   3   1     2314.01     2121.51     25.13 o 
  -1   3   1     1411.65     1268.10     18.82 o 
   1   3   1     1367.52     1338.32     19.54 o 
   3   3   1      123.42      188.91      9.45 o 
   5   3   1        0.14        7.09      7.09 o 
   7   3   1       11.34       17.27      7.97 o 
   9   3   1       85.84      101.38     12.83 o 
  11   3   1       71.95       86.43     15.04 o 
  13   3   1       36.48       40.97     14.47 o 
  15   3   1       23.79       14.44     15.56 o 
 -16   4   1       15.92        3.87     16.78 o 
 -14   4   1      109.10       63.69     18.00 o 
 -12   4   1        6.70       15.69     12.84 o 
 -10   4   1        0.02        4.29     11.44 o 
  -8   4   1     1766.89     1684.91     34.01 o 
  -6   4   1      364.80      255.32      7.21 o 
  -4   4   1     3576.67     3177.90     35.96 o 
  -2   4   1     6890.25     7302.05     49.53 o 
   0   4   1    22751.03    22513.16    254.31 o 
   2   4   1     3164.05     3142.10     34.88 o 
   4   4   1     2445.31     2330.72     34.21 o 
   6   4   1      369.45      365.69     16.44 o 
   8   4   1      531.76      679.16     24.72 o 
  10   4   1       26.67       54.10     15.10 o 
  12   4   1       92.80       83.63     16.97 o 
  14   4   1        1.08        0.00     13.61 o 
 -15   5   1        0.55       29.81     14.91 o 
 -13   5   1       17.87       29.20     15.30 o 
 -11   5   1        0.50        6.87     12.36 o 
  -9   5   1       88.93       85.12     12.16 o 
  -7   5   1       59.57        6.90      6.90 o 
  -5   5   1        0.19        4.48      5.97 o 
  -3   5   1     2757.08     2552.62     33.48 o 
  -1   5   1     2807.49     2586.73     33.03 o 
   1   5   1      680.11      812.30     19.09 o 
   3   5   1       29.19        4.68      6.24 o 
   5   5   1      221.09      189.38     12.81 o 
   7   5   1      187.83      222.76     14.67 o 
   9   5   1      126.63      103.33     14.03 o 
  11   5   1       14.10       28.18     14.71 o 
  13   5   1       12.19        6.94     13.87 o 
  15   5   1        1.50        8.35     14.63 o 
 -16   6   1        6.13       20.20     15.16 o 
 -14   6   1        0.28        6.55     14.41 o 
 -12   6   1       52.77       37.97     13.09 o 
 -10   6   1      241.80      261.66     17.01 o 
  -8   6   1       11.53        1.35      8.10 o 
  -6   6   1       77.01        7.27      5.82 o 
  -4   6   1      969.90      815.36     20.91 o 
  -2   6   1      576.53      476.25     15.88 o 
   0   6   1     2402.24     2624.15    136.03 o 
   2   6   1      202.76      186.28     11.44 o 
   4   6   1      948.31      791.34      5.95 o 
   6   6   1      401.13      414.99     19.30 o 
   8   6   1      250.71      136.77     22.19 o 
  10   6   1       66.05       46.12     12.47 o 
  12   6   1        1.27        3.54     12.98 o 
  14   6   1       10.01        3.25     12.98 o 
 -15   7   1       51.78       83.63     18.18 o 
 -13   7   1       19.06        5.01     13.76 o 
 -11   7   1      388.63      386.71     24.41 o 
  -9   7   1        0.97        9.41     10.75 o 
  -7   7   1     4681.74     4027.71      7.20 o 
  -5   7   1      410.27      427.34     17.28 o 
  -3   7   1    13124.85    13224.79     87.21 o 
  -1   7   1      153.85      105.01     12.67 o 
   1   7   1    15048.28    15557.42     94.01 o 
   3   7   1        9.56        1.55      7.77 o 
   5   7   1     4727.78     4307.32      8.60 o 
   7   7   1        4.45       25.54      9.41 o 
   9   7   1      832.31      945.54     31.91 o 
  11   7   1       43.36       37.43     14.50 o 
  13   7   1       32.50       22.34     15.64 o 
 -14   8   1      125.89      138.98     20.37 o 
 -12   8   1       27.56       36.86     15.26 o 
 -10   8   1     1151.36     1280.82     37.79 o 
  -8   8   1       95.88       17.34      8.68 o 
  -6   8   1     4728.00     4856.25     62.32 o 
  -4   8   1      561.94      646.12     23.50 o 
  -2   8   1    27508.17    27606.66    555.59 o 
   0   8   1      230.49      234.42     11.59 o 
   2   8   1    11881.08    12334.41     89.61 o 
   4   8   1      553.85      532.66     20.95 o 
   6   8   1     2617.59     2946.55     48.78 o 
   8   8   1       13.41       11.83     11.83 o 
  10   8   1      543.23      576.83     28.53 o 
  12   8   1        6.37        8.07     11.54 o 
  14   8   1       44.79       55.79     14.47 o 
 -15   9   1       24.24       25.14     14.86 o 
 -13   9   1       32.09       60.36     15.09 o 
 -11   9   1      183.47      159.11     19.04 o 
  -9   9   1      168.07      144.08     11.68 o 
  -7   9   1      958.43      978.42     32.83 o 
  -5   9   1      904.78     1122.30     31.68 o 
  -3   9   1      459.02      588.87     22.92 o 
  -1   9   1     1869.39     1985.77     40.19 o 
   1   9   1     1939.67     2192.66     41.27 o 
   3   9   1     2691.82     2615.30     45.47 o 
   5   9   1      204.86      168.19      8.72 o 
   7   9   1      189.95      165.97     17.69 o 
   9   9   1       96.21      131.79     15.36 o 
  11   9   1      190.26      170.45     17.88 o 
  13   9   1        6.40       15.12     15.12 o 
 -14  10   1       47.89       46.90     16.05 o 
 -12  10   1        6.16        2.73     15.02 o 
 -10  10   1        8.21        5.91     11.82 o 
  -8  10   1       18.07        4.74     12.63 o 
  -6  10   1        9.24        3.36     10.05 o 
  -4  10   1      258.61      257.05     19.36 o 
  -2  10   1      188.45      276.15     18.29 o 
   0  10   1      418.93      498.71     33.35 o 
   2  10   1       89.12      114.04     13.22 o 
   4  10   1      103.03      112.50     13.68 o 
   6  10   1       53.93        9.91     11.32 o 
   8  10   1        2.62       13.25     10.60 o 
  10  10   1      136.16      109.87     16.05 o 
  12  10   1        1.73       22.51     11.26 o 
 -13  11   1        3.06        5.43     14.93 o 
 -11  11   1        0.72       14.91     14.91 o 
  -9  11   1       38.13       22.39     16.00 o 
  -7  11   1        8.16       10.15     13.53 o 
  -5  11   1       55.39       49.61     12.40 o 
  -3  11   1       75.08       79.07     12.87 o 
  -1  11   1      484.76      479.57     24.45 o 
   1  11   1       12.61       35.40     10.62 o 
   3  11   1        3.92        6.40      9.61 o 
   5  11   1      411.24      387.82     22.20 o 
   7  11   1       97.23       90.54     11.03 o 
   9  11   1       15.71       34.61     14.09 o 
  11  11   1       21.78       26.98     12.90 o 
  13  11   1        1.19       19.69     11.40 o 
 -14  12   1       27.17        5.31     18.58 o 
 -12  12   1        0.33       23.82     16.38 o 
 -10  12   1       22.55       25.82     16.15 o 
  -8  12   1      172.87      164.37     20.55 o 
  -6  12   1      430.56      465.82     28.67 o 
  -4  12   1      139.62      146.70     18.57 o 
  -2  12   1      120.56      121.93     17.15 o 
   0  12   1      912.88      926.52     25.77 o 
   2  12   1      137.28      110.55     17.01 o 
   4  12   1       11.94       23.34     10.89 o 
   6  12   1       24.20       21.61     11.53 o 
   8  12   1       49.33       13.35     13.35 o 
  10  12   1        0.04        0.00     12.23 o 
  12  12   1       12.93       27.26     13.08 o 
 -13  13   1       17.24        8.79     17.56 o 
 -11  13   1        0.07       30.68     16.15 o 
  -9  13   1        5.56        3.46     15.56 o 
  -7  13   1      257.00      261.22     23.58 o 
  -5  13   1      463.40      539.87     31.98 o 
  -3  13   1     1200.95     1203.87     44.44 o 
  -1  13   1     1754.80     1746.08     51.01 o 
   1  13   1      792.03      858.34     36.07 o 
   3  13   1     1099.22     1080.78     37.89 o 
   5  13   1       79.29       74.11     15.13 o 
   7  13   1      109.37      125.54     16.74 o 
   9  13   1        0.02        6.39     12.77 o 
  11  13   1        1.21       10.30     14.88 o 
 -12  14   1       53.97       95.48     19.09 o 
 -10  14   1       11.25       60.54     19.02 o 
  -8  14   1       86.77      104.35     21.97 o 
  -6  14   1       25.16       17.15     19.05 o 
  -4  14   1      529.88      498.16     31.37 o 
  -2  14   1      159.53      165.94     23.99 o 
   0  14   1       10.56        0.00     11.34 o 
   2  14   1        0.98        0.00     15.90 o 
   4  14   1       21.85       27.15     14.37 o 
   6  14   1       15.61       23.40     14.64 o 
   8  14   1        2.36       12.02     14.70 o 
  10  14   1       16.27        9.60     15.60 o 
 -11  15   1      128.94        3.42     22.19 o 
  -9  15   1      164.86      225.36     27.48 o 
  -7  15   1      277.37      288.33     30.75 o 
  -5  15   1      392.49      405.40     33.79 o 
  -3  15   1      159.66      176.87     22.36 o 
  -1  15   1      810.64      838.73     43.17 o 
   1  15   1       18.12       24.16     18.12 o 
   3  15   1     1103.45     1020.93     42.46 o 
   5  15   1       35.65       46.21     16.94 o 
   7  15   1      100.30      110.64     19.61 o 
   9  15   1        5.10        7.55     13.83 o 
 -10  16   1        1.65        9.05     19.88 o 
  -8  16   1        0.01       23.07     23.07 o 
  -6  16   1        8.03        6.01     22.04 o 
  -4  16   1        0.02       12.36     18.54 o 
  -2  16   1      131.54      186.43     23.04 o 
   0  16   1       25.95       38.28     14.02 o 
   2  16   1       97.96      152.54     22.06 o 
   4  16   1       18.09       21.20     16.31 o 
   6  16   1       72.66       80.95     17.66 o 
   8  16   1       12.25        9.24     14.52 o 
  -9  17   1       72.72       89.11     28.44 o 
  -7  17   1       37.92       30.01     22.01 o 
  -5  17   1      204.62      255.14     31.11 o 
  -3  17   1      163.66      167.67     29.72 o 
  -1  17   1      269.96      280.68     32.14 o 
   1  17   1       66.64       39.93     21.02 o 
   3  17   1       22.89        3.49     19.14 o 
   5  17   1       71.06       51.21     15.52 o 
   7  17   1        4.06        1.38     15.24 o 
  -8  18   1        8.18       33.50     19.70 o 
  -6  18   1       53.57       24.81     22.74 o 
  -4  18   1        4.81        4.27     23.46 o 
  -2  18   1       25.70        4.35     21.71 o 
   0  18   1       34.59        6.81     16.26 o 
   2  18   1       36.85       62.98     20.99 o 
   4  18   1       15.25       11.50     19.72 o 
   6  18   1        0.60        8.74     16.01 o 
  -7  19   1        5.84       20.32     22.34 o 
  -5  19   1        5.06        4.25     25.44 o 
  -3  19   1        0.04        6.53     21.78 o 
  -1  19   1        6.72       46.16     19.78 o 
   1  19   1        3.08       19.39     19.39 o 
   3  19   1       30.09       28.12     19.33 o 
   5  19   1        3.05        1.53     18.39 o 
  -6  20   1        2.67       22.83     22.83 o 
  -4  20   1       27.60       25.87     28.04 o 
  -2  20   1        0.05       22.00     24.19 o 
   0  20   1       86.48       72.45     19.36 o 
   2  20   1        2.28        2.04     22.49 o 
   4  20   1       38.41       40.48     19.42 o 
  -1  21   1        7.09       26.33     26.33 o 
   1  21   1        1.02       21.48     27.92 o 
 -16   0   2      138.35      136.45     24.80 o 
 -14   0   2       25.94       23.34     18.33 o 
 -12   0   2      179.20      224.39     22.44 o 
 -10   0   2      128.11      131.59     17.55 o 
  -8   0   2     3097.75     3648.12     51.53 o 
  -6   0   2      275.38      189.75      7.24 o 
  -4   0   2      760.74      775.52     20.37 o 
  -2   0   2    12742.67    13432.81    226.87 o 
   0   0   2     1756.37     1644.87     23.77 o 
   2   0   2      156.78      167.30     12.02 o 
   4   0   2     2782.60     2655.08     34.62 o 
   6   0   2       19.45       18.91      7.09 o 
   8   0   2        4.20       31.64     10.55 o 
  10   0   2      104.29       76.70     15.35 o 
  12   0   2       65.76      100.63     17.55 o 
  14   0   2      130.08      120.74     20.12 o 
 -17   1   2       19.06        2.75     20.66 o 
 -15   1   2       27.09       11.95     16.44 o 
 -13   1   2      104.03      100.27     18.51 o 
 -11   1   2        5.94        7.75     10.85 o 
  -9   1   2     1056.01     1228.29     30.93 o 
  -7   1   2      952.14      906.97     23.53 o 
  -5   1   2     2122.61     2128.12     29.70 o 
  -3   1   2     5256.69     5088.45     37.74 o 
  -1   1   2     8077.54     8493.94    185.90 o 
   1   1   2        4.37        4.87      3.26 o 
   3   1   2       16.80        9.74      5.57 o 
   5   1   2     2226.34     2468.50     35.19 o 
   7   1   2       87.24       43.53     10.88 o 
   9   1   2       50.08       47.47     11.87 o 
  11   1   2       13.73       15.14     11.65 o 
  13   1   2       13.86       16.79     13.43 o 
 -16   2   2        0.42       11.00     16.50 o 
 -14   2   2       36.19       57.60     15.84 o 
 -12   2   2      149.43      216.22     18.99 o 
 -10   2   2       20.80       35.37     10.32 o 
  -8   2   2      519.15      657.14     21.20 o 
  -6   2   2       45.29        3.23      4.83 o 
  -4   2   2     5684.18     5865.92     45.72 o 
  -2   2   2      434.32      556.23     13.15 o 
   0   2   2     4460.86     4593.84     41.80 o 
   2   2   2       41.95        4.47      4.47 o 
   4   2   2      287.68      249.69     12.08 o 
   6   2   2        3.14       15.13      6.30 o 
   8   2   2       32.49       31.51      8.48 o 
  10   2   2       70.59       51.71     14.10 o 
  12   2   2       13.42       15.82     14.69 o 
  14   2   2       58.81       45.15     14.71 o 
 -17   3   2        9.84       19.58     18.28 o 
 -15   3   2       38.41        5.63     15.48 o 
 -13   3   2        0.15        2.92     13.12 o 
 -11   3   2        7.11       38.67     13.38 o 
  -9   3   2        0.00        1.52     10.66 o 
  -7   3   2      723.36      445.94      6.34 o 
  -5   3   2     6716.13     6989.69     55.33 o 
  -3   3   2     1208.58     1223.25     21.43 o 
  -1   3   2     1100.19     1155.68     19.55 o 
   1   3   2    18170.25    17853.39      4.79 o 
   3   3   2     2947.14     2434.08      5.74 o 
   5   3   2       36.55       31.77      7.94 o 
   7   3   2      501.03      562.70     21.26 o 
   9   3   2       40.64       56.33     13.18 o 
  11   3   2      153.40      182.55     18.37 o 
  13   3   2        0.96        4.31     10.77 o 
 -16   4   2        5.02        1.39     16.75 o 
 -14   4   2       32.20       30.93     14.74 o 
 -12   4   2       13.97       19.58     12.05 o 
 -10   4   2       60.48       92.73     13.68 o 
  -8   4   2      467.98      406.27     18.46 o 
  -6   4   2      211.77      209.33     12.68 o 
  -4   4   2     1028.28     1047.85     21.83 o 
  -2   4   2     3095.84     3595.04     35.93 o 
   0   4   2       89.43      142.87     10.16 o 
   2   4   2       36.15        4.59      4.59 o 
   4   4   2        4.07        4.19      5.59 o 
   6   4   2       11.82        9.10      7.80 o 
   8   4   2      164.18      208.15     16.01 o 
  10   4   2        0.71       10.57     10.57 o 
  12   4   2        3.34        4.42     13.26 o 
  14   4   2        0.01       12.05     12.05 o 
 -17   5   2        1.39       10.84     16.25 o 
 -15   5   2       37.01       18.91     17.46 o 
 -13   5   2       22.65        5.96     14.91 o 
 -11   5   2      240.50      235.40     17.88 o 
  -9   5   2        5.42       13.38      8.93 o 
  -7   5   2      168.13      132.30      6.05 o 
  -5   5   2     3481.35     3551.87     43.07 o 
  -3   5   2      302.07      325.75     12.06 o 
  -1   5   2     1476.25     1612.47     26.76 o 
   1   5   2      255.96      340.60     12.97 o 
   3   5   2     2504.18     2007.89      5.90 o 
   5   5   2       44.39       33.97      8.15 o 
   7   5   2      459.60      538.89     21.66 o 
   9   5   2       95.82       88.09     13.27 o 
  11   5   2       93.65      120.58     17.06 o 
  13   5   2        4.41       14.64     11.49 o 
 -16   6   2        0.92        4.16     16.63 o 
 -14   6   2        3.03        2.87     14.37 o 
 -12   6   2       78.29      134.25     15.88 o 
 -10   6   2       39.46       43.26     11.54 o 
  -8   6   2       33.15        8.81      8.81 o 
  -6   6   2     1123.04     1051.24     26.21 o 
  -4   6   2      193.39      137.92      9.98 o 
  -2   6   2      621.81      681.17     19.66 o 
   0   6   2      216.53      226.39      8.45 o 
   2   6   2      316.82      331.32     14.00 o 
   4   6   2      149.98      113.74      8.55 o 
   6   6   2      143.31      161.61     13.25 o 
   8   6   2        1.45       19.94      8.73 o 
  10   6   2        8.36        7.04     10.56 o 
  12   6   2       17.11        8.69     13.03 o 
  14   6   2       11.71        6.75     11.57 o 
 -15   7   2        0.04       14.94     16.30 o 
 -13   7   2       59.97       26.45     16.70 o 
 -11   7   2        0.26       11.28     11.28 o 
  -9   7   2       20.92       14.44     10.11 o 
  -7   7   2      905.68      790.26     25.73 o 
  -5   7   2      243.04      269.12     14.60 o 
  -3   7   2       46.99       81.98     10.47 o 
  -1   7   2       70.15       62.05      9.13 o 
   1   7   2      382.49      422.58     16.38 o 
   3   7   2     1099.94      816.91      5.99 o 
   5   7   2      476.63      532.46     20.75 o 
   7   7   2       10.66        6.46     10.35 o 
   9   7   2       57.77       72.83     14.57 o 
  11   7   2       20.33        5.64     12.40 o 
  13   7   2        2.77        5.08     13.20 o 
 -16   8   2       36.38       42.92     17.68 o 
 -14   8   2       56.01       40.14     16.06 o 
 -12   8   2       56.98       66.60     15.26 o 
 -10   8   2        4.15       12.94     12.94 o 
  -8   8   2      175.69      145.76     10.55 o 
  -6   8   2      125.36       97.78     14.42 o 
  -4   8   2      158.63      236.57     15.43 o 
  -2   8   2        7.21       19.93      7.25 o 
   0   8   2       23.76      132.69     33.73 o 
   2   8   2        5.72        9.46      7.87 o 
   4   8   2      501.76      356.30     10.14 o 
   6   8   2       20.63       14.81     10.77 o 
   8   8   2      442.90      492.44     25.18 o 
  10   8   2       11.99        3.52     12.88 o 
  12   8   2      104.49      106.48     17.04 o 
 -15   9   2      105.65       98.49     20.47 o 
 -13   9   2       95.73      103.91     16.41 o 
 -11   9   2      614.91      681.35     31.69 o 
  -9   9   2        1.83       15.17     10.61 o 
  -7   9   2     1943.16     2068.74     44.90 o 
  -5   9   2       91.10      105.54     13.61 o 
  -3   9   2     2695.86     3112.34     52.11 o 
  -1   9   2      348.76      470.69     22.24 o 
   1   9   2     2279.16     2530.32     44.86 o 
   3   9   2        7.89        7.60      9.14 o 
   5   9   2      204.39      173.75     15.48 o 
   7   9   2      145.35      102.25     14.41 o 
   9   9   2        7.66       10.97     13.40 o 
  11   9   2       28.94        6.69     14.49 o 
  13   9   2        9.15       16.70     12.77 o 
 -14  10   2       17.66       16.10     16.10 o 
 -12  10   2        0.79       14.43     14.43 o 
 -10  10   2       39.10       12.25     12.25 o 
  -8  10   2      165.31      192.53     17.79 o 
  -6  10   2     1508.90     1447.37     39.26 o 
  -4  10   2      430.90      477.17     23.32 o 
  -2  10   2      141.33      189.96     16.76 o 
   0  10   2     2180.67     2303.89     90.37 o 
   2  10   2       17.24       32.08      9.63 o 
   4  10   2      459.14      532.78     23.61 o 
   6  10   2      155.20      138.98      9.58 o 
   8  10   2       73.15       88.90     16.51 o 
  10  10   2       23.96       37.28     13.98 o 
  12  10   2       40.20       43.62     15.58 o 
 -15  11   2       73.44       67.63     19.50 o 
 -13  11   2        6.65        7.19     15.82 o 
 -11  11   2      255.87      207.28     26.30 o 
  -9  11   2       27.68       49.18     13.11 o 
  -7  11   2       15.92       34.48     13.79 o 
  -5  11   2      185.23      191.19     18.04 o 
  -3  11   2       15.73       26.22     11.24 o 
  -1  11   2       41.74       43.86     13.34 o 
   1  11   2      180.07      129.35     17.02 o 
   3  11   2       29.77       34.19     13.98 o 
   5  11   2        2.42        5.73     10.04 o 
   7  11   2        3.81       13.27     10.61 o 
   9  11   2        7.79        1.22     13.40 o 
  11  11   2        8.79        5.47     14.22 o 
 -14  12   2       86.74      124.52     22.64 o 
 -12  12   2        1.16        4.66     18.62 o 
 -10  12   2      300.11      300.28     24.88 o 
  -8  12   2       14.78       47.17     13.97 o 
  -6  12   2       78.89      122.19     16.42 o 
  -4  12   2      481.82      487.58     28.35 o 
  -2  12   2      178.12      228.51     19.37 o 
   0  12   2      197.02      198.98     13.67 o 
   2  12   2        8.97       11.51     13.16 o 
   4  12   2       13.35       12.06     12.06 o 
   6  12   2      130.08      144.47     18.06 o 
   8  12   2        7.46        3.83     11.47 o 
  10  12   2        4.66       12.65     14.96 o 
 -13  13   2      185.19      259.90     27.69 o 
 -11  13   2       43.74       18.35     20.02 o 
  -9  13   2      370.18      403.30     31.85 o 
  -7  13   2       99.46       86.88     20.34 o 
  -5  13   2      302.81      323.49     26.80 o 
  -3  13   2      501.18      467.53     27.51 o 
  -1  13   2      748.65      825.07     37.68 o 
   1  13   2       89.82       91.43     19.34 o 
   3  13   2       28.59       11.14     14.33 o 
   5  13   2        2.59       13.13     13.13 o 
   7  13   2       93.17        6.68     13.36 o 
   9  13   2       19.34       15.70     16.91 o 
  11  13   2       12.02       12.74     15.92 o 
 -12  14   2      204.52      223.89     29.85 o 
 -10  14   2      352.45      427.20     35.60 o 
  -8  14   2      387.67      346.09     29.93 o 
  -6  14   2     1252.89     1329.34     52.39 o 
  -4  14   2     1007.87      995.02     43.88 o 
  -2  14   2      998.71     1118.43     46.60 o 
   0  14   2      532.02      501.52     23.91 o 
   2  14   2     1182.05     1145.84     44.01 o 
   4  14   2      415.69      415.17     26.15 o 
   6  14   2      749.32      832.96     37.86 o 
   8  14   2      159.25      150.45     15.22 o 
  10  14   2      185.13      201.76     23.54 o 
 -11  15   2        5.45        7.08     23.02 o 
  -9  15   2      359.94      348.07     35.74 o 
  -7  15   2       50.35       74.58     23.55 o 
  -5  15   2      917.32      960.64     46.51 o 
  -3  15   2       59.98       90.75     22.68 o 
  -1  15   2     1660.26     1985.05     64.17 o 
   1  15   2      124.54      151.39     21.89 o 
   3  15   2      610.05      600.73     35.82 o 
   5  15   2      191.09      165.25     23.60 o 
   7  15   2      293.24      310.27     27.97 o 
   9  15   2       49.47       16.54     16.54 o 
 -12  16   2       86.46       86.46     27.67 o 
 -10  16   2       49.29       41.15     24.32 o 
  -8  16   2      175.47      199.14     29.57 o 
  -6  16   2      405.96      371.93     36.78 o 
  -4  16   2      520.55      466.67     37.68 o 
  -2  16   2      458.72      465.58     35.97 o 
   0  16   2      127.79      123.41     34.30 o 
   2  16   2      560.66      529.61     34.73 o 
   4  16   2       14.97       14.01     18.68 o 
   6  16   2      357.02      348.46     27.99 o 
   8  16   2       11.83        9.94     16.15 o 
 -11  17   2       12.74        1.83     27.40 o 
  -9  17   2       60.20        7.83     27.41 o 
  -7  17   2        1.12       10.25     20.50 o 
  -5  17   2      243.62      268.25     31.68 o 
  -3  17   2        3.23       17.19     23.63 o 
  -1  17   2      240.95      204.09     32.23 o 
   1  17   2       15.16       15.12     17.01 o 
   3  17   2        0.20        3.31     19.79 o 
   5  17   2       15.72       17.67     17.67 o 
   7  17   2        0.01        7.83     16.96 o 
  -8  18   2       12.61        8.12     24.36 o 
  -6  18   2      148.03      158.52     31.70 o 
  -4  18   2       43.21       62.82     21.67 o 
  -2  18   2      236.26      297.27     34.97 o 
   0  18   2        6.92       13.98     15.87 o 
   2  18   2      247.47      257.29     26.44 o 
   4  18   2       55.91       43.46     18.62 o 
   6  18   2       67.05       84.93     21.92 o 
  -7  19   2        0.42       25.05     25.05 o 
  -5  19   2       13.02       10.81     25.93 o 
  -3  19   2        3.25        8.81     22.01 o 
  -1  19   2       78.97      129.51     26.34 o 
   1  19   2       39.81       27.52     23.58 o 
   3  19   2       44.51       41.04     21.34 o 
   5  19   2       20.36       15.81     18.68 o 
  -6  20   2       12.61       14.89     25.52 o 
  -4  20   2        2.14       21.90     26.27 o 
  -2  20   2       53.77       86.16     30.93 o 
   0  20   2        1.78       12.97     17.53 o 
   2  20   2       43.33       19.28     24.55 o 
  -1  21   2       63.87       78.56     30.55 o 
 -17   1   3       13.91       30.80     16.80 o 
 -15   1   3        0.15       10.47     14.96 o 
 -13   1   3        9.63       13.83     13.83 o 
 -11   1   3       11.34       15.55     10.88 o 
  -9   1   3     1292.24     1532.00     33.10 o 
  -7   1   3     1361.40     1144.23      6.50 o 
  -5   1   3     1660.66     1594.68     25.69 o 
  -3   1   3     5054.85     5108.25     41.15 o 
  -1   1   3     8038.04     7931.86     51.66 o 
   1   1   3     6010.57     5013.29      4.63 o 
   3   1   3      477.76      514.90     16.75 o 
   5   1   3        2.61       11.20      6.22 o 
   7   1   3       12.05        1.13      9.06 o 
   9   1   3        3.55        5.32      8.50 o 
  11   1   3        0.05       17.15     11.10 o 
  13   1   3        1.19        8.41     12.15 o 
 -18   2   3        0.04        1.32     17.11 o 
 -16   2   3        0.09        7.19     15.83 o 
 -14   2   3        0.02       11.99     13.49 o 
 -12   2   3        0.74       13.73      9.16 o 
 -10   2   3        3.74        7.75      9.31 o 
  -8   2   3     1349.79     1419.86     30.37 o 
  -6   2   3      479.18      420.01     15.19 o 
  -4   2   3      197.35      233.26     10.77 o 
  -2   2   3     3304.63     3421.25     35.40 o 
   0   2   3      912.58      718.88    455.27 o 
   2   2   3       71.07        2.90      4.33 o 
   4   2   3     2230.36     2499.86     37.40 o 
   6   2   3        9.33       10.66      7.10 o 
   8   2   3       66.90       76.95     11.16 o 
  10   2   3       11.27       48.64     12.69 o 
  12   2   3        8.72        5.91     11.82 o 
 -17   3   3       30.29        9.85     16.88 o 
 -15   3   3        5.67        3.00     16.47 o 
 -13   3   3       20.06       32.36     10.79 o 
 -11   3   3       42.56       36.05     10.97 o 
  -9   3   3      149.53      131.50     12.83 o 
  -7   3   3      436.48      354.61      6.66 o 
  -5   3   3     1917.07     1988.99     31.54 o 
  -3   3   3     4213.02     4563.48     43.72 o 
  -1   3   3     3370.10     3479.16     37.03 o 
   1   3   3     1258.18     1064.87      6.04 o 
   3   3   3      775.35      487.25      5.42 o 
   5   3   3      596.17      651.41     21.18 o 
   7   3   3       46.50       87.68     10.53 o 
   9   3   3       57.87       60.85     12.17 o 
  11   3   3        8.74       19.66     12.42 o 
  13   3   3        1.84       17.80     11.25 o 
 -16   4   3        0.14       13.46     17.94 o 
 -14   4   3        9.37       15.59     15.59 o 
 -12   4   3        8.22       12.68     12.68 o 
 -10   4   3      125.63      145.92     16.04 o 
  -8   4   3        6.51        4.90      8.17 o 
  -6   4   3       41.34       81.15     10.15 o 
  -4   4   3     2115.59     2290.88     33.51 o 
  -2   4   3      547.81      506.83     15.73 o 
   0   4   3       93.66      124.32      7.93 o 
   2   4   3      684.85      569.53     17.21 o 
   4   4   3      746.29      756.14     22.36 o 
   6   4   3      115.37      126.40     13.49 o 
   8   4   3        8.07        8.09      9.26 o 
  10   4   3       36.33       57.47     14.09 o 
  12   4   3        3.15       26.80     10.92 o 
 -17   5   3       13.47       67.20     20.46 o 
 -15   5   3       52.99       77.38     18.57 o 
 -13   5   3      205.10      328.63     25.27 o 
 -11   5   3      382.80      557.05     25.39 o 
  -9   5   3     1024.00      715.81     12.77 o 
  -7   5   3     2434.43     2549.99     42.42 o 
  -5   5   3     4779.96     4668.71     50.94 o 
  -3   5   3     6930.95     7265.44     62.12 o 
  -1   5   3     3792.54     3873.94     45.01 o 
   1   5   3        5.31        6.08      6.08 o 
   3   5   3      236.27      225.36     13.91 o 
   5   5   3      396.17      398.71     18.07 o 
   7   5   3        2.53        2.42      9.68 o 
   9   5   3      136.30      122.46     15.88 o 
  11   5   3        0.18        3.14     11.50 o 
  13   5   3       30.64       40.86     12.07 o 
 -16   6   3       79.73      109.14     19.43 o 
 -14   6   3        0.00       15.45     15.45 o 
 -12   6   3      239.15      147.85     20.23 o 
 -10   6   3       47.71        3.13     10.93 o 
  -8   6   3     1611.62     1562.55     36.48 o 
  -6   6   3       28.47       47.71     11.52 o 
  -4   6   3     1126.20     1203.46     27.71 o 
  -2   6   3     3655.28     3746.69     48.23 o 
   0   6   3     2698.87     2717.74     85.98 o 
   2   6   3      174.55      141.59      7.36 o 
   4   6   3      938.99      982.55     27.18 o 
   6   6   3        8.68       21.54     10.14 o 
   8   6   3      109.71       81.79     13.03 o 
  10   6   3        4.56        0.00     10.98 o 
  12   6   3        4.84        4.94     10.87 o 
 -17   7   3        3.16        4.21     18.22 o 
 -15   7   3       21.70        7.41     17.80 o 
 -13   7   3       97.89      128.85     19.70 o 
 -11   7   3      443.42      410.54     24.51 o 
  -9   7   3      386.46      362.75     14.02 o 
  -7   7   3      387.60      362.93     19.35 o 
  -5   7   3      564.86      622.67     22.06 o 
  -3   7   3     3117.05     3388.54     48.25 o 
  -1   7   3      170.37      195.83     13.62 o 
   1   7   3     2259.37     2372.89     40.48 o 
   3   7   3       14.68        2.86      8.60 o 
   5   7   3      808.49      917.39     29.25 o 
   7   7   3       86.35       59.51     12.40 o 
   9   7   3       70.73       75.94     13.80 o 
  11   7   3       96.78      112.94     16.73 o 
 -16   8   3        7.86       32.21     16.80 o 
 -14   8   3       97.54      152.71     22.03 o 
 -12   8   3      126.95      110.08     18.09 o 
 -10   8   3      747.10      672.67     12.36 o 
  -8   8   3     1247.11     1193.49     35.20 o 
  -6   8   3      632.10      765.03     26.85 o 
  -4   8   3     5943.45     6417.60     70.75 o 
  -2   8   3      374.84      354.32     18.36 o 
   0   8   3     2911.89     2871.75     81.62 o 
   2   8   3      422.80      468.87     21.18 o 
   4   8   3     1049.86     1120.78     32.14 o 
   6   8   3        2.10       10.39     10.39 o 
   8   8   3      182.71      196.41     19.28 o 
  10   8   3        4.77       12.12     12.12 o 
  12   8   3       10.61       11.70     11.70 o 
 -15   9   3        0.65        4.24     15.54 o 
 -13   9   3       17.26       35.65     16.34 o 
 -11   9   3      273.17      248.61     10.80 o 
  -9   9   3        9.57       33.65     12.81 o 
  -7   9   3      150.50      120.63     15.08 o 
  -5   9   3     2013.05     1947.43     44.02 o 
  -3   9   3     1216.72     1255.48     34.97 o 
  -1   9   3     1243.40     1220.98     33.43 o 
   1   9   3      229.57      278.29     17.59 o 
   3   9   3     1797.25     2007.24     42.67 o 
   5   9   3       30.29        9.54     12.26 o 
   7   9   3      308.00      329.46     21.46 o 
   9   9   3        0.05        3.48     12.74 o 
  11   9   3       67.10       44.56     15.54 o 
 -16  10   3       82.76       21.50     21.50 o 
 -14  10   3        0.01        8.76     17.50 o 
 -12  10   3      457.44      495.00     30.84 o 
 -10  10   3        7.95       11.29     12.91 o 
  -8  10   3     1847.58     1776.19     47.23 o 
  -6  10   3      910.85      895.32     31.78 o 
  -4  10   3     2125.22     2211.32     49.80 o 
  -2  10   3      349.24      318.51     20.86 o 
   0  10   3     2002.27     2204.16     66.27 o 
   2  10   3       61.11       46.60     12.42 o 
   4  10   3      142.07      105.90     10.02 o 
   6  10   3        6.67        9.27     11.91 o 
   8  10   3        4.08       10.95     12.16 o 
  10  10   3        0.03        2.19     13.15 o 
 -15  11   3       58.15       19.86     22.69 o 
 -13  11   3       47.24      106.01     23.04 o 
 -11  11   3      217.62      193.58     13.02 o 
  -9  11   3      469.76      503.44     30.72 o 
  -7  11   3     1083.57      982.25     37.43 o 
  -5  11   3      786.85      605.24     29.70 o 
  -3  11   3      574.98      678.78     30.68 o 
  -1  11   3     3214.08     3041.36     60.53 o 
   1  11   3     1051.94     1041.95     36.21 o 
   3  11   3       99.13      135.80     15.10 o 
   5  11   3       26.44        4.17     11.12 o 
   7  11   3        4.11        2.55     14.04 o 
   9  11   3        1.60       11.56     13.87 o 
  11  11   3        5.50        9.14     13.19 o 
 -14  12   3       83.22      112.21     21.24 o 
 -12  12   3       49.99       52.32     21.26 o 
 -10  12   3      263.26      293.72     27.65 o 
  -8  12   3       11.96        1.81     16.26 o 
  -6  12   3       35.34       33.80     16.90 o 
  -4  12   3        1.17        5.81     15.51 o 
  -2  12   3       77.00       72.96     15.78 o 
   0  12   3       65.31       63.64     11.76 o 
   2  12   3      727.78      690.78     31.91 o 
   4  12   3       80.75      105.32     17.55 o 
   6  12   3      171.51      147.60     10.73 o 
   8  12   3        9.86        7.30     14.61 o 
  10  12   3       98.70       59.28     19.40 o 
 -13  13   3      100.83      126.88     24.40 o 
 -11  13   3      855.14      924.92     47.02 o 
  -9  13   3      743.65      745.16     38.45 o 
  -7  13   3     2814.11     2892.07     70.44 o 
  -5  13   3     1943.90     1827.41     55.02 o 
  -3  13   3     3808.95     3670.42     76.30 o 
  -1  13   3     2435.98     2575.14     65.17 o 
   1  13   3     2257.88     2194.16     57.65 o 
   3  13   3     1303.11     1436.83     46.30 o 
   5  13   3      819.45      843.30     36.66 o 
   7  13   3      408.56      474.92     30.72 o 
   9  13   3      167.69      150.47     22.80 o 
 -14  14   3      138.27      181.51     30.25 o 
 -12  14   3       41.68       20.87     24.35 o 
 -10  14   3     1115.94     1030.79     51.72 o 
  -8  14   3      119.12      196.78     30.86 o 
  -6  14   3     2954.52     3079.71     75.75 o 
  -4  14   3     1045.94     1093.76     48.97 o 
  -2  14   3     3899.96     4266.59     86.40 o 
   0  14   3     1688.88     1590.05     47.37 o 
   2  14   3     2635.81     2786.75     67.02 o 
   4  14   3      594.16      629.80     34.16 o 
   6  14   3      322.37      286.63     16.16 o 
   8  14   3      281.71      327.17     14.43 o 
 -13  15   3        2.86       17.09     23.93 o 
 -11  15   3      467.69      417.20     36.92 o 
  -9  15   3        0.17       25.29     23.34 o 
  -7  15   3     1079.29     1083.97     52.48 o 
  -5  15   3        4.55        6.21     22.78 o 
  -3  15   3     3081.94     3052.37     79.83 o 
  -1  15   3      309.91      295.69     33.09 o 
   1  15   3     1662.88     1597.13     53.99 o 
   3  15   3       10.24        3.14     17.25 o 
   5  15   3     1076.04     1060.97     42.49 o 
   7  15   3       30.21       12.66     17.73 o 
 -12  16   3       45.05       23.61     25.43 o 
 -10  16   3      256.29      361.38     38.86 o 
  -8  16   3       40.96       10.17     24.39 o 
  -6  16   3      829.22      783.86     46.11 o 
  -4  16   3       46.23       53.37     25.61 o 
  -2  16   3     1598.39     1747.24     62.02 o 
   0  16   3       21.99        8.43     18.86 o 
   2  16   3      664.93      697.93     38.22 o 
   4  16   3        2.27        5.97     17.90 o 
   6  16   3       93.03      106.55     21.31 o 
 -11  17   3       42.84       43.95     26.76 o 
  -9  17   3       31.30       54.72     24.32 o 
  -7  17   3        1.02       23.17     23.17 o 
  -5  17   3        8.42       10.79     23.74 o 
  -3  17   3       23.08       26.15     26.15 o 
  -1  17   3      104.04      100.51     27.81 o 
   1  17   3        2.18        1.77     17.73 o 
   3  17   3       21.89       18.88     17.30 o 
   5  17   3        7.93        2.80     15.40 o 
 -10  18   3        3.60        1.99     23.87 o 
  -8  18   3        7.43       10.48     27.25 o 
  -6  18   3        0.09       12.99     23.81 o 
  -4  18   3        0.34       13.21     22.03 o 
  -2  18   3        0.38       15.38     24.16 o 
   0  18   3        1.36        0.97     22.37 o 
   2  18   3        7.91       19.97     19.97 o 
   4  18   3        7.06        4.41     16.18 o 
  -7  19   3        0.59        4.30     25.75 o 
  -5  19   3       16.27       19.83     26.44 o 
  -3  19   3        2.67        2.22     24.42 o 
  -1  19   3       61.57       52.15     26.08 o 
   1  19   3        1.33        7.10     19.53 o 
   3  19   3        4.39        7.73     20.09 o 
  -6  20   3        2.36        4.36     21.77 o 
  -4  20   3       16.49        0.00     24.38 o 
  -2  20   3        0.69        4.42     22.07 o 
   0  20   3       16.15       15.47     37.10 o 
   2  20   3        6.65        6.51     21.17 o 
 -18   0   4       22.82        9.74     16.70 o 
 -16   0   4        1.17       12.15     15.19 o 
 -14   0   4        2.18       12.71     12.71 o 
 -12   0   4        4.71        3.26     11.38 o 
 -10   0   4      411.16      266.77      9.95 o 
  -8   0   4       43.61       13.57     13.57 o 
  -6   0   4     8341.29     8149.51     66.34 o 
  -4   0   4     1617.14     1394.84     24.53 o 
  -2   0   4     5869.28     6039.21     49.02 o 
   0   0   4     5970.99     6311.11     36.53 o 
   2   0   4      205.27      150.61      5.42 o 
   4   0   4       43.50       22.62      9.31 o 
   6   0   4      209.68      122.32     23.12 o 
   8   0   4       22.17       16.48     11.77 o 
  10   0   4       55.39       16.43     12.32 o 
  12   0   4        6.49        5.25     11.36 o 
 -17   1   4       13.88       32.04     17.47 o 
 -15   1   4       24.75       38.51     16.94 o 
 -13   1   4      111.69      164.42     17.39 o 
 -11   1   4      656.32      576.14     33.72 o 
  -9   1   4      364.05      309.72      9.84 o 
  -7   1   4    12905.06    12844.20     84.63 o 
  -5   1   4      168.87      136.88      8.78 o 
  -3   1   4     6489.85     6098.37     50.38 o 
  -1   1   4     1497.23     1437.18     25.18 o 
   1   1   4     5710.23     5526.52      5.93 o 
   3   1   4      301.47      316.78     15.35 o 
   5   1   4      580.44      621.46     24.65 o 
   7   1   4       11.69       15.38      9.47 o 
   9   1   4        1.92        2.12     10.62 o 
  11   1   4        1.46        7.51     10.33 o 
 -18   2   4       72.30       76.09     18.32 o 
 -16   2   4        9.53        7.60     18.24 o 
 -14   2   4      261.19      324.61     23.63 o 
 -12   2   4      220.64      275.95     20.86 o 
 -10   2   4      303.70      279.21     17.96 o 
  -8   2   4      135.72       99.14     10.09 o 
  -6   2   4      877.24     1028.09     24.48 o 
  -4   2   4     7011.96     7113.05     59.45 o 
  -2   2   4       11.39       26.89      5.04 o 
   0   2   4     1533.42     1204.95    759.91 o 
   2   2   4      171.32      130.97      7.19 o 
   4   2   4      952.81     1132.58     28.97 o 
   6   2   4        8.88       19.28      9.65 o 
   8   2   4       73.65       63.97     13.23 o 
  10   2   4       43.76       53.02     14.00 o 
  12   2   4       10.06       18.56     11.49 o 
 -17   3   4        1.19        1.51     18.09 o 
 -15   3   4        8.09       33.35     14.29 o 
 -13   3   4        7.40       24.39     14.64 o 
 -11   3   4      845.77      901.10     33.01 o 
  -9   3   4       74.42       85.88     11.78 o 
  -7   3   4     2008.95     2042.80     36.48 o 
  -5   3   4      185.94      156.37     10.79 o 
  -3   3   4    21899.20    20932.58    422.72 o 
  -1   3   4      473.07      456.12     16.24 o 
   1   3   4      595.03      417.69      7.42 o 
   3   3   4       60.21        8.12      8.12 o 
   5   3   4       31.79       27.35      9.95 o 
   7   3   4        0.33       17.24      9.20 o 
   9   3   4        0.09       11.64      9.53 o 
  11   3   4        0.47        7.63     11.45 o 
 -18   4   4       63.28       62.09     23.65 o 
 -16   4   4       33.33        4.77     19.08 o 
 -14   4   4      182.13      220.25     21.37 o 
 -12   4   4      238.27      264.97     21.67 o 
 -10   4   4       11.13       18.53     10.12 o 
  -8   4   4      126.35      130.51     13.73 o 
  -6   4   4     1937.99     2014.31     37.07 o 
  -4   4   4      779.38      885.18     23.48 o 
  -2   4   4        1.61        6.71      6.71 o 
   0   4   4     2796.18     2411.14   1528.13 o 
   2   4   4       50.20       56.21      8.43 o 
   4   4   4      595.28      662.18     23.28 o 
   6   4   4       75.86       84.05     12.01 o 
   8   4   4      188.29      179.43     16.72 o 
  10   4   4        0.93       12.22     10.19 o 
  12   4   4       82.18       58.38     16.17 o 
 -17   5   4      151.35      176.33     26.53 o 
 -15   5   4       55.79       62.20     16.37 o 
 -13   5   4      384.57      439.72     28.32 o 
 -11   5   4       30.13       26.82     15.09 o 
  -9   5   4     5586.15     5124.61     67.67 o 
  -7   5   4     1165.02     1096.07     29.34 o 
  -5   5   4    16097.94    15919.17    101.12 o 
  -3   5   4     2530.91     2749.85     42.17 o 
  -1   5   4     9801.28    10066.72     76.95 o 
   1   5   4     1560.17     1141.44      7.35 o 
   3   5   4     3734.80     4144.14     54.17 o 
   5   5   4      304.75      378.62     20.12 o 
   7   5   4      532.69      646.60     25.77 o 
   9   5   4       13.65       30.23     12.95 o 
  11   5   4       60.76       69.71     13.55 o 
 -16   6   4       82.22       71.76     20.74 o 
 -14   6   4      191.49      236.38     26.27 o 
 -12   6   4      698.30      688.89     33.12 o 
 -10   6   4     2766.62     2333.71     13.33 o 
  -8   6   4     7398.39     7180.40     79.51 o 
  -6   6   4    11717.59    11596.11     92.13 o 
  -4   6   4     4441.02     5141.70     59.12 o 
  -2   6   4    16340.80    16173.55    102.64 o 
   0   6   4     4509.41     5200.63     58.70 o 
   2   6   4     4304.23     4468.90     56.96 o 
   4   6   4      452.41      537.72     23.78 o 
   6   6   4      805.82      826.88     29.53 o 
   8   6   4       97.40       95.73     14.82 o 
  10   6   4       30.72       26.89     12.40 o 
  12   6   4       40.21       42.34     13.51 o 
 -17   7   4       47.42       42.44     19.70 o 
 -15   7   4       13.95       19.12     19.12 o 
 -13   7   4      166.92      211.39     21.14 o 
 -11   7   4        6.48        3.29     14.79 o 
  -9   7   4     1531.81     1350.47     38.35 o 
  -7   7   4      248.00      198.57     17.12 o 
  -5   7   4     3128.80     3278.60     51.42 o 
  -3   7   4     1171.89     1323.76     32.69 o 
  -1   7   4     6984.90     7235.29     71.73 o 
   1   7   4        8.11        1.50     10.51 o 
   3   7   4     2403.85     2143.49      9.74 o 
   5   7   4       28.83       31.03     11.64 o 
   7   7   4      241.91      196.53     12.00 o 
   9   7   4        5.46        4.39     12.06 o 
  11   7   4       57.97       69.95     11.66 o 
 -16   8   4       12.47       27.41     18.27 o 
 -14   8   4        3.48       15.87     12.69 o 
 -12   8   4      188.05      165.01     12.97 o 
 -10   8   4      154.94      172.01     18.19 o 
  -8   8   4      108.85       67.95     13.59 o 
  -6   8   4      974.67      994.84     31.69 o 
  -4   8   4     1207.55     1105.06     32.88 o 
  -2   8   4      184.33      156.13     12.14 o 
   0   8   4      141.73      137.34     85.75 o 
   2   8   4       18.87        2.94      8.81 o 
   4   8   4       61.33        1.36     10.88 o 
   6   8   4       33.24       27.76     13.87 o 
   8   8   4       43.44       52.15     13.90 o 
  10   8   4       14.03        8.30     12.46 o 
 -17   9   4       23.27       21.45     21.45 o 
 -15   9   4       13.83       18.43     18.43 o 
 -13   9   4       17.46        8.00     16.01 o 
 -11   9   4        9.33       21.44     13.19 o 
  -9   9   4      115.90      127.40     15.29 o 
  -7   9   4       28.71       17.60     10.56 o 
  -5   9   4     1572.84     1499.51     40.23 o 
  -3   9   4        6.00        7.51      9.40 o 
  -1   9   4      421.09      465.55     21.93 o 
   1   9   4      294.73      247.98     17.05 o 
   3   9   4      445.85      389.96     10.03 o 
   5   9   4       64.79        1.33     11.94 o 
   7   9   4       82.35      127.02     17.10 o 
   9   9   4        2.50        9.94     12.14 o 
  11   9   4        2.20        6.73     11.55 o 
 -16  10   4        6.94       20.60     20.60 o 
 -14  10   4        0.04       17.31     17.31 o 
 -12  10   4       28.17       21.41     16.47 o 
 -10  10   4        1.22       13.66     13.66 o 
  -8  10   4      112.05      116.83     17.70 o 
  -6  10   4        1.91       14.71     11.03 o 
  -4  10   4      153.50      152.03     17.11 o 
  -2  10   4      417.62      368.45     21.78 o 
   0  10   4       48.26       18.07      9.87 o 
   2  10   4       44.75       57.47     13.61 o 
   4  10   4      170.65      155.94      9.78 o 
   6  10   4        0.50        3.86     10.29 o 
   8  10   4        4.04       14.01     12.84 o 
  10  10   4        0.48        5.16     13.40 o 
 -15  11   4       97.32       89.04     23.03 o 
 -13  11   4        0.66       31.16     18.04 o 
 -11  11   4      112.16      125.52     20.64 o 
  -9  11   4       44.49       53.66     14.30 o 
  -7  11   4      171.93      152.16     18.56 o 
  -5  11   4        0.05        5.76     11.52 o 
  -3  11   4        7.75       17.64     11.76 o 
  -1  11   4       10.26        8.78     10.53 o 
   1  11   4       10.01        9.61      9.61 o 
   3  11   4        9.43       11.77     11.77 o 
   5  11   4        5.99        0.00     10.83 o 
   7  11   4        2.32       12.32     12.32 o 
   9  11   4       18.54        2.19     14.26 o 
 -14  12   4        5.08       19.45     19.45 o 
 -12  12   4       83.05      119.17     20.73 o 
 -10  12   4        2.29        7.23     14.48 o 
  -8  12   4      636.98      584.62     35.71 o 
  -6  12   4       61.17       58.30     15.55 o 
  -4  12   4      905.75      881.17     37.88 o 
  -2  12   4      275.77      323.07     26.93 o 
   0  12   4      646.04      658.48     35.72 o 
   2  12   4       17.63       29.53     13.99 o 
   4  12   4      554.78      542.82     31.34 o 
   6  12   4       42.31        6.49     12.98 o 
   8  12   4       81.22       82.54     18.60 o 
 -15  13   4       65.59       25.28     26.87 o 
 -13  13   4       26.86       10.33     22.38 o 
 -11  13   4      139.06      140.49     25.54 o 
  -9  13   4      100.07       62.86     22.86 o 
  -7  13   4      805.33      747.04     39.42 o 
  -5  13   4       53.74       56.68     20.25 o 
  -3  13   4      636.58      682.50     36.89 o 
  -1  13   4      248.32      238.95     23.71 o 
   1  13   4     1287.15     1315.43     44.45 o 
   3  13   4      108.89      117.14     21.03 o 
   5  13   4      418.21      439.85     13.67 o 
   7  13   4       62.35       90.87     17.19 o 
   9  13   4       76.45        3.22     12.88 o 
 -14  14   4       76.39       64.29     27.07 o 
 -12  14   4      163.47      135.09     25.56 o 
 -10  14   4      187.43      188.52     30.77 o 
  -8  14   4      358.92      377.61     33.97 o 
  -6  14   4      336.96      322.63     30.82 o 
  -4  14   4      853.59      930.58     46.01 o 
  -2  14   4      251.26      233.11     28.88 o 
   0  14   4      750.28      794.40     28.51 o 
   2  14   4        0.51        7.93     17.45 o 
   4  14   4      141.40      119.46     21.59 o 
   6  14   4        1.17       16.83     16.83 o 
   8  14   4      113.07      108.21     19.36 o 
 -13  15   4       93.22      144.14     27.03 o 
 -11  15   4       27.56       50.10     25.05 o 
  -9  15   4      329.58      324.72     34.29 o 
  -7  15   4       15.64       12.50     22.90 o 
  -5  15   4      339.94      308.22     34.01 o 
  -3  15   4       83.22       61.94     23.49 o 
  -1  15   4      463.01      516.01     35.91 o 
   1  15   4      129.36       92.42     23.53 o 
   3  15   4      195.55      200.17     22.74 o 
   5  15   4       31.33       50.41     17.71 o 
   7  15   4       34.68       18.05     18.05 o 
 -12  16   4       28.81       19.04     24.75 o 
 -10  16   4       59.31       50.47     26.25 o 
  -8  16   4       15.86       54.58     21.00 o 
  -6  16   4        1.26        2.15     21.53 o 
  -4  16   4        2.54       21.78     19.60 o 
  -2  16   4        0.89        4.29     21.41 o 
   0  16   4      103.85       84.96     14.53 o 
   2  16   4      145.43      158.36     22.40 o 
   4  16   4       10.97        4.30     15.76 o 
   6  16   4       12.75       16.48     16.48 o 
 -11  17   4       23.74        1.99     25.91 o 
  -9  17   4       25.77       79.71     27.27 o 
  -7  17   4       34.76       17.33     23.83 o 
  -5  17   4       29.67       15.43     26.46 o 
  -3  17   4        0.16       11.01     24.22 o 
  -1  17   4       98.81       97.33     21.41 o 
   1  17   4       13.95        8.46     20.31 o 
   3  17   4       59.77       39.16     19.57 o 
   5  17   4        1.25       15.98     15.98 o 
 -10  18   4       49.91       22.73     28.94 o 
  -8  18   4      308.69      436.18     41.02 o 
  -6  18   4      151.69      135.10     26.58 o 
  -4  18   4      299.56      339.37     40.19 o 
  -2  18   4        4.01       24.04     19.67 o 
   0  18   4      314.14      300.41     22.93 o 
   2  18   4        3.63       11.08     17.41 o 
   4  18   4      106.10      108.82     20.93 o 
  -7  19   4       20.46       35.21     24.20 o 
  -5  19   4        0.80       17.91     24.62 o 
  -3  19   4       39.91       77.99     28.97 o 
  -1  19   4        0.28       10.28     22.60 o 
   1  19   4       36.43       96.73     18.34 o 
  -6  20   4       37.05       24.38     26.60 o 
  -4  20   4       32.44        2.23     29.03 o 
  -2  20   4       16.02       19.60     26.14 o 
   0  20   4       22.65       21.34     32.78 o 
 -19   1   5       48.76       73.81     19.50 o 
 -17   1   5       27.91        6.12     18.37 o 
 -15   1   5      178.19      111.01     22.53 o 
 -13   1   5       17.70       18.14     13.19 o 
 -11   1   5       79.92      104.06     13.42 o 
  -9   1   5        8.33       34.26     10.28 o 
  -7   1   5     2557.69     2706.95     42.15 o 
  -5   1   5      101.84       53.37     10.68 o 
  -3   1   5     1130.31     1190.47     25.87 o 
  -1   1   5      416.45      464.93     16.71 o 
   1   1   5      558.09      644.71     21.68 o 
   3   1   5      184.61      261.18     16.67 o 
   5   1   5      961.32     1144.96     34.58 o 
   7   1   5       41.24       70.85     14.92 o 
   9   1   5       73.04       62.53     14.52 o 
  11   1   5        8.72       22.88     11.44 o 
 -18   2   5        9.29       18.08     16.57 o 
 -16   2   5       44.45       32.19     17.70 o 
 -14   2   5       63.63       76.42     16.62 o 
 -12   2   5      331.04      381.96     25.34 o 
 -10   2   5       35.41       53.26     12.02 o 
  -8   2   5      716.64      861.10     26.36 o 
  -6   2   5      516.82      579.41     21.59 o 
  -4   2   5     7369.86     8045.63     69.18 o 
  -2   2   5      889.90      917.72     24.32 o 
   0   2   5      874.92      990.99     18.33 o 
   2   2   5      789.43      723.69      8.62 o 
   4   2   5      161.20      182.45     14.87 o 
   6   2   5       15.76       22.63     12.57 o 
   8   2   5       76.17       65.21     14.88 o 
  10   2   5        1.48        2.01     12.09 o 
 -17   3   5       18.95       35.35     19.27 o 
 -15   3   5      500.36      444.92     30.22 o 
 -13   3   5      158.67      152.46     20.56 o 
 -11   3   5     1225.04     1125.07     12.14 o 
  -9   3   5       45.75       58.19     10.58 o 
  -7   3   5      469.31      426.84     19.80 o 
  -5   3   5     1114.32     1159.83     29.22 o 
  -3   3   5      209.38      269.82     15.28 o 
  -1   3   5       15.79       14.27      7.93 o 
   1   3   5        0.22        7.39      7.39 o 
   3   3   5       23.90       28.91     11.01 o 
   5   3   5       29.01        6.40     11.51 o 
   7   3   5       61.56       98.88     14.12 o 
   9   3   5       42.53       20.13     14.85 o 
  11   3   5       22.55        1.84     12.87 o 
 -18   4   5        6.84       17.39     20.56 o 
 -16   4   5       21.63       21.87     21.87 o 
 -14   4   5      227.12      214.41     25.93 o 
 -12   4   5      405.63      317.30     13.99 o 
 -10   4   5      353.84      317.92     21.20 o 
  -8   4   5      534.26      501.87     23.30 o 
  -6   4   5     2397.04     2575.87     45.58 o 
  -4   4   5       23.32       40.73      7.08 o 
  -2   4   5       15.56       26.24      8.20 o 
   0   4   5      948.81      726.01    463.47 o 
   2   4   5       22.69        5.65      8.47 o 
   4   4   5       86.19       66.95     11.81 o 
   6   4   5       24.60       65.69     12.17 o 
   8   4   5        3.07        1.11     10.02 o 
  10   4   5        4.17       18.77     10.87 o 
 -17   5   5       31.94        6.62     19.86 o 
 -15   5   5       15.13       10.35     15.52 o 
 -13   5   5      252.44      187.29     21.01 o 
 -11   5   5       27.37        3.53     15.86 o 
  -9   5   5     1164.39     1100.48     33.78 o 
  -7   5   5      104.84       52.33     14.43 o 
  -5   5   5     6021.92     6606.58     69.47 o 
  -3   5   5     1589.49     1759.03     35.72 o 
  -1   5   5     5264.43     5692.61     63.00 o 
   1   5   5     1841.95     1852.32     10.22 o 
   3   5   5      625.30      620.28     24.43 o 
   5   5   5      110.54      123.74     15.16 o 
   7   5   5      228.90      213.36     19.82 o 
   9   5   5       83.20       96.92     16.86 o 
  11   5   5       52.99       76.79     14.63 o 
 -18   6   5       27.92       33.34     19.04 o 
 -16   6   5       12.73       13.50     20.27 o 
 -14   6   5      328.50      362.16     29.46 o 
 -12   6   5       48.91       34.98     17.49 o 
 -10   6   5       11.30        0.00     15.85 o 
  -8   6   5        5.83        1.78     12.48 o 
  -6   6   5     1669.01     2002.56     41.75 o 
  -4   6   5     1880.34     1977.92     41.84 o 
  -2   6   5     1060.76     1140.45     31.17 o 
   0   6   5      245.43      173.41    114.78 o 
   2   6   5      293.52      225.03      9.89 o 
   4   6   5        0.72       15.79      9.21 o 
   6   6   5      136.37      135.56     15.88 o 
   8   6   5       41.02       39.07     12.27 o 
  10   6   5       22.59       15.81     12.84 o 
 -17   7   5        6.19       29.16     19.43 o 
 -15   7   5        7.15       30.49     16.94 o 
 -13   7   5      318.24      397.13     27.63 o 
 -11   7   5      152.47      130.84     19.18 o 
  -9   7   5     2084.15     2037.35     49.48 o 
  -7   7   5      291.47      336.92     21.62 o 
  -5   7   5     1661.16     1537.90     38.64 o 
  -3   7   5        2.64        7.18     12.09 o 
  -1   7   5     2316.23     2078.53     43.00 o 
   1   7   5      229.19      174.20      7.39 o 
   3   7   5       73.14       53.69     12.39 o 
   5   7   5       39.50       39.69     12.80 o 
   7   7   5       20.33        8.24     11.78 o 
   9   7   5       21.69       15.86     14.81 o 
 -16   8   5       67.23       47.34     24.48 o 
 -14   8   5       12.06        8.47     16.94 o 
 -12   8   5      188.83      196.99     22.47 o 
 -10   8   5       62.28       50.96     14.05 o 
  -8   8   5       43.24       41.27     12.56 o 
  -6   8   5        3.95       18.41      9.21 o 
  -4   8   5      483.77      467.58     24.31 o 
  -2   8   5      189.89      213.45     16.81 o 
   0   8   5      470.00      439.48     28.76 o 
   2   8   5       76.98        5.78     10.11 o 
   4   8   5      378.67      413.70     24.18 o 
   6   8   5        0.56        9.93      9.93 o 
   8   8   5        3.03       37.10     11.25 o 
  10   8   5        0.03        4.92     12.79 o 
 -17   9   5        8.69       13.93     23.22 o 
 -15   9   5        0.10        1.65     18.13 o 
 -13   9   5        2.77       17.10     17.10 o 
 -11   9   5       47.84       59.59     17.53 o 
  -9   9   5        6.68        1.79     12.57 o 
  -7   9   5      209.78      169.78     16.61 o 
  -5   9   5        0.41        5.68      9.48 o 
  -3   9   5        2.06       28.75      8.99 o 
  -1   9   5        0.89        1.64      9.86 o 
   1   9   5       50.78        3.05     10.64 o 
   3   9   5      249.60      226.07     12.70 o 
   5   9   5       44.36       31.31     14.35 o 
   7   9   5       41.17       19.04     14.28 o 
   9   9   5        9.64        4.23     12.67 o 
 -16  10   5       30.54       42.87     20.65 o 
 -14  10   5        2.50        6.73     18.52 o 
 -12  10   5      105.57      146.97     22.75 o 
 -10  10   5      734.16      779.18     36.07 o 
  -8  10   5       25.65       50.15     14.86 o 
  -6  10   5     1266.77     1311.80     42.07 o 
  -4  10   5      102.80      138.33     17.54 o 
  -2  10   5      856.88      810.99     31.46 o 
   0  10   5       12.50       17.56     14.45 o 
   2  10   5      217.07      176.83     17.83 o 
   4  10   5        3.14        2.74     12.35 o 
   6  10   5       28.08       18.84     13.81 o 
   8  10   5        1.45        4.50     14.63 o 
 -15  11   5       13.76       18.11     19.75 o 
 -13  11   5       64.77       67.97     20.91 o 
 -11  11   5       41.40        3.64     18.14 o 
  -9  11   5      798.23      675.16     37.50 o 
  -7  11   5      103.57       75.40     19.33 o 
  -5  11   5      379.05      436.13     25.77 o 
  -3  11   5       53.67       51.20     17.07 o 
  -1  11   5      403.55      422.78     27.28 o 
   1  11   5        0.62       23.51     12.54 o 
   3  11   5       80.42        5.78     14.45 o 
   5  11   5       30.56       56.92     15.88 o 
   7  11   5        9.22        4.77     13.11 o 
   9  11   5       10.34       11.44     14.57 o 
 -14  12   5        4.18        1.72     18.96 o 
 -12  12   5       19.55       16.39     18.21 o 
 -10  12   5       46.79       56.86     17.06 o 
  -8  12   5        9.70        5.87     15.67 o 
  -6  12   5       49.77       36.22     18.11 o 
  -4  12   5       14.76       20.42     12.25 o 
  -2  12   5      738.16      649.34     32.84 o 
   0  12   5      186.10      155.00     14.64 o 
   2  12   5       95.33      102.03     18.27 o 
   4  12   5       68.02        2.79     15.33 o 
   6  12   5       29.20        8.82     16.37 o 
   8  12   5       11.48       14.42     13.31 o 
 -15  13   5        8.10        5.05     20.21 o 
 -13  13   5        2.75       21.78     21.78 o 
 -11  13   5        3.49        5.73     17.19 o 
  -9  13   5       11.35        5.95     17.85 o 
  -7  13   5       17.39       34.71     14.28 o 
  -5  13   5       56.92       64.56     16.66 o 
  -3  13   5      162.64      145.85     22.59 o 
  -1  13   5        6.90       10.59     15.89 o 
   1  13   5      123.08       91.63     20.90 o 
   3  13   5        2.14        5.87     14.68 o 
   5  13   5       40.39        5.31     17.26 o 
   7  13   5       15.89       18.83     12.94 o 
 -14  14   5       84.58      100.09     26.81 o 
 -12  14   5        7.08       32.50     21.03 o 
 -10  14   5      147.49      124.12     24.02 o 
  -8  14   5       46.11       53.80     20.70 o 
  -6  14   5      554.98      569.49     38.12 o 
  -4  14   5      290.95      292.29     29.87 o 
  -2  14   5      139.36       89.13     20.86 o 
   0  14   5        1.35        5.10     10.83 o 
   2  14   5      230.72      224.06     26.27 o 
   4  14   5       36.90       54.49     16.77 o 
   6  14   5       19.28        2.49     14.93 o 
 -13  15   5       30.59       39.70     26.47 o 
 -11  15   5       70.81       46.14     24.07 o 
  -9  15   5       72.42       50.13     22.97 o 
  -7  15   5       30.48       62.23     21.46 o 
  -5  15   5      510.98      465.66     39.17 o 
  -3  15   5       71.47       85.74     21.44 o 
  -1  15   5      147.88      139.39     21.73 o 
   1  15   5        0.03        8.14     13.03 o 
   3  15   5        3.30        4.41     16.16 o 
   5  15   5        4.25       34.05     13.10 o 
 -12  16   5        0.48        3.98     23.83 o 
 -10  16   5        1.31        4.19     23.01 o 
  -8  16   5        6.59       10.82     21.64 o 
  -6  16   5       58.14       68.39     24.26 o 
  -4  16   5       26.21       33.13     24.29 o 
  -2  16   5       24.66       15.65     21.51 o 
   0  16   5       86.43       84.05     20.67 o 
   2  16   5        2.73       18.52     15.45 o 
   4  16   5       17.17        6.88     16.51 o 
 -11  17   5       17.51       18.62     24.83 o 
  -9  17   5       14.29       90.87     21.64 o 
  -7  17   5       65.31       11.11     28.88 o 
  -5  17   5       38.07       51.58     22.43 o 
  -3  17   5      135.49      145.14     26.39 o 
  -1  17   5       32.43       27.45     20.12 o 
   1  17   5       24.78       11.36     19.47 o 
   3  17   5       64.10       54.78     18.74 o 
 -10  18   5       40.01       32.03     27.76 o 
  -8  18   5       23.48       97.48     22.16 o 
  -6  18   5      109.87      148.86     31.58 o 
  -4  18   5       11.48       60.67     24.71 o 
  -2  18   5      129.24      140.20     28.05 o 
   0  18   5       39.91       48.65     15.38 o 
   2  18   5        3.83        7.54     16.59 o 
  -7  19   5        0.53       13.46     26.92 o 
  -5  19   5       81.44      113.00     29.38 o 
  -3  19   5        8.81        2.21     26.48 o 
  -1  19   5        5.65        3.63     21.73 o 
 -18   0   6       35.18       31.94     18.24 o 
 -16   0   6       25.61       27.64     17.88 o 
 -14   0   6       39.31       52.28     16.87 o 
 -12   0   6        6.50        3.46     12.07 o 
 -10   0   6       77.71       63.33     12.31 o 
  -8   0   6      391.17      349.42     19.70 o 
  -6   0   6      153.42      159.39     14.32 o 
  -4   0   6      681.34      698.15     22.07 o 
  -2   0   6     6709.02     6296.20     62.62 o 
   0   0   6     1157.58     1050.37     19.88 o 
   2   0   6        3.55        1.32      9.28 o 
   4   0   6      262.07      298.30     19.53 o 
   6   0   6        2.01       10.24     12.80 o 
   8   0   6       72.09      113.77     18.35 o 
  10   0   6        3.99       12.10     13.20 o 
 -19   1   6        5.78       11.89     20.81 o 
 -17   1   6       54.05       16.17     21.02 o 
 -15   1   6       28.00        1.69     16.91 o 
 -13   1   6      104.91       13.85     13.85 o 
 -11   1   6        1.14       10.58     10.58 o 
  -9   1   6      405.49      516.16     23.30 o 
  -7   1   6        8.55        1.82      9.10 o 
  -5   1   6     4260.46     4221.13     54.64 o 
  -3   1   6      125.46      131.43     12.67 o 
  -1   1   6     2232.10     2094.87     40.31 o 
   1   1   6      444.07      324.56     10.01 o 
   3   1   6      572.52      575.80     24.91 o 
   5   1   6        0.00        6.69     10.71 o 
   7   1   6      151.32      164.55     18.98 o 
   9   1   6        0.27        4.58     12.58 o 
 -18   2   6        8.07        6.42     20.87 o 
 -16   2   6       72.95       83.37     18.71 o 
 -14   2   6      409.89      430.94     29.78 o 
 -12   2   6     1488.89     1484.56     44.50 o 
 -10   2   6     2360.45     2438.46     52.34 o 
  -8   2   6     2274.80     2458.64     47.63 o 
  -6   2   6    13742.26    14362.42    105.05 o 
  -4   2   6     4424.97     5127.11     59.13 o 
  -2   2   6     6935.31     7580.22     73.07 o 
   0   2   6     1139.08     1229.86     22.88 o 
   2   2   6     1746.97     1375.43     10.07 o 
   4   2   6      200.43      178.47     17.85 o 
   6   2   6       88.82      107.22     16.79 o 
   8   2   6       74.20       41.23     16.50 o 
  10   2   6        1.90       23.51     12.26 o 
 -19   3   6        1.56        6.29     18.88 o 
 -17   3   6      239.31      263.91     28.94 o 
 -15   3   6       23.23       12.39     19.46 o 
 -13   3   6     1232.47     1293.97     45.06 o 
 -11   3   6      657.33      654.03     30.97 o 
  -9   3   6     7975.64     9032.21     93.97 o 
  -7   3   6     2009.79     1809.89     40.97 o 
  -5   3   6    18181.60    19862.90    123.17 o 
  -3   3   6      898.96      845.38     26.63 o 
  -1   3   6     8019.83     8095.64     78.34 o 
   1   3   6     2188.71     1635.17     10.36 o 
   3   3   6     1790.22     1936.48     44.81 o 
   5   3   6       10.82       30.23     13.15 o 
   7   3   6      338.11      399.31     24.20 o 
   9   3   6        0.41        1.07     13.96 o 
 -18   4   6       13.68        3.36     20.13 o 
 -16   4   6      107.34       70.89     23.04 o 
 -14   4   6        0.14        1.81     14.53 o 
 -12   4   6      273.37      249.42     14.68 o 
 -10   4   6      309.60      247.68     22.18 o 
  -8   4   6       40.77       52.21     13.05 o 
  -6   4   6      172.43      146.00     13.10 o 
  -4   4   6      283.00      353.38     19.05 o 
  -2   4   6      570.86      560.69     22.69 o 
   0   4   6      475.86      536.60     16.14 o 
   2   4   6       17.27       32.91     11.45 o 
   4   4   6      245.05      358.34     22.82 o 
   6   4   6        4.45        1.24     11.20 o 
   8   4   6       68.55       95.62     16.87 o 
  10   4   6        0.66        3.90     12.66 o 
 -17   5   6        0.07        5.24     19.20 o 
 -15   5   6       63.69       32.59     21.72 o 
 -13   5   6        9.36       14.69     14.69 o 
 -11   5   6      762.07      883.11     35.10 o 
  -9   5   6      745.59      684.39     29.75 o 
  -7   5   6      622.30      513.44     24.36 o 
  -5   5   6      172.55      124.08     14.60 o 
  -3   5   6     2419.74     2412.05     46.96 o 
  -1   5   6        5.58        1.57      7.84 o 
   1   5   6       56.66       13.22      7.35 o 
   3   5   6       15.05       45.46     12.40 o 
   5   5   6       19.33       53.90     12.84 o 
   7   5   6        3.86        2.35     14.10 o 
   9   5   6        1.40        4.16     14.57 o 
 -18   6   6       21.74       11.77     21.87 o 
 -16   6   6       66.76       74.69     21.34 o 
 -14   6   6       79.63       92.91     21.86 o 
 -12   6   6       76.10       68.04     18.39 o 
 -10   6   6      627.24      716.29     31.46 o 
  -8   6   6       12.70       16.80     11.21 o 
  -6   6   6      305.91      300.83     20.68 o 
  -4   6   6      103.35      108.45     13.99 o 
  -2   6   6      403.93      443.56     21.13 o 
   0   6   6       77.08       14.99     25.81 o 
   2   6   6       25.87        1.42     11.38 o 
   4   6   6       15.44       35.87     11.96 o 
   6   6   6       11.12       14.73     12.27 o 
   8   6   6        9.40       34.24     11.05 o 
 -17   7   6       47.63       53.19     20.59 o 
 -15   7   6        0.16        0.00     16.10 o 
 -13   7   6      132.23      163.94     20.03 o 
 -11   7   6        2.48        0.00     14.72 o 
  -9   7   6      241.52      228.70     20.45 o 
  -7   7   6     1018.43      928.11     33.89 o 
  -5   7   6      622.38      801.03     30.15 o 
  -3   7   6      970.37     1067.35     33.94 o 
  -1   7   6       76.07       88.47     14.22 o 
   1   7   6       82.90        2.96     10.34 o 
   3   7   6       21.47       19.33     12.43 o 
   5   7   6        9.38       20.50     11.53 o 
   7   7   6        9.40       12.83     12.83 o 
   9   7   6        1.55       11.28     13.32 o 
 -18   8   6        2.88       34.05     19.45 o 
 -16   8   6       16.91       13.86     20.80 o 
 -14   8   6      303.06      255.81     16.15 o 
 -12   8   6       57.35       67.62     18.28 o 
 -10   8   6      207.25      216.95     20.40 o 
  -8   8   6      224.78      220.42     20.72 o 
  -6   8   6     1195.16     1174.03     40.16 o 
  -4   8   6        0.26        3.60      8.98 o 
  -2   8   6     1091.80      931.94     33.11 o 
   0   8   6       21.20       21.61      7.63 o 
   2   8   6      339.30      344.33     23.05 o 
   4   8   6        4.27        2.68     12.06 o 
   6   8   6      108.12      121.60     15.97 o 
   8   8   6        0.49       13.14     13.14 o 
 -17   9   6       29.25       69.52     21.52 o 
 -15   9   6       69.34       14.02     19.27 o 
 -13   9   6        8.29        0.00     19.91 o 
 -11   9   6        5.44       11.11     14.82 o 
  -9   9   6      298.87      296.55     26.45 o 
  -7   9   6      485.04      514.47     28.90 o 
  -5   9   6       96.03       46.73     17.52 o 
  -3   9   6       18.52       29.74     10.50 o 
  -1   9   6      435.27      395.27     24.29 o 
   1   9   6       25.28        1.51      9.06 o 
   3   9   6      263.19      234.23     22.44 o 
   5   9   6        0.07       10.33     14.20 o 
   7   9   6       24.72        9.31     16.29 o 
 -16  10   6        5.48        1.69     22.04 o 
 -14  10   6      699.91      621.82     42.88 o 
 -12  10   6        7.94       24.03     18.49 o 
 -10  10   6     1456.70     1396.47     51.23 o 
  -8  10   6       43.65       21.37     17.49 o 
  -6  10   6     3521.78     3497.67     73.32 o 
  -4  10   6        4.53       30.08     16.92 o 
  -2  10   6     1657.52     1764.13     49.63 o 
   0  10   6      195.03      159.96     15.11 o 
   2  10   6      469.35      370.41     11.77 o 
   4  10   6       10.05       39.34     14.92 o 
   6  10   6      108.08       50.43     20.91 o 
   8  10   6       22.04        5.41     16.22 o 
 -15  11   6       10.94       21.00     21.00 o 
 -13  11   6      294.12      290.77     31.28 o 
 -11  11   6       87.40      104.86     22.88 o 
  -9  11   6      684.91      723.75     39.23 o 
  -7  11   6       53.18       18.08     20.09 o 
  -5  11   6      178.58      187.12     24.40 o 
  -3  11   6       26.15       30.99     18.23 o 
  -1  11   6      415.51      465.06     30.11 o 
   1  11   6       91.47      149.99     20.10 o 
   3  11   6      154.43      137.47     12.82 o 
   5  11   6       27.81        3.89     15.56 o 
   7  11   6       88.97       69.08     18.42 o 
 -16  12   6        6.07       23.69     23.69 o 
 -14  12   6       14.81        5.46     21.85 o 
 -12  12   6       12.96       28.66     17.20 o 
 -10  12   6        4.71       31.67     17.82 o 
  -8  12   6      251.47      240.15     28.50 o 
  -6  12   6      133.45      120.37     22.83 o 
  -4  12   6     1086.79     1142.31     46.66 o 
  -2  12   6       75.42       74.52     21.29 o 
   0  12   6      446.41      363.29     24.43 o 
   2  12   6      140.45      179.68     20.97 o 
   4  12   6      318.09      283.82     13.65 o 
   6  12   6       45.63       75.61     18.29 o 
 -15  13   6        8.49       28.49     19.58 o 
 -13  13   6       18.22       43.79     22.85 o 
 -11  13   6       45.05       23.91     21.92 o 
  -9  13   6       15.59       26.78     18.54 o 
  -7  13   6       53.84       40.06     21.09 o 
  -5  13   6      119.87      100.04     23.41 o 
  -3  13   6      178.76      129.18     22.80 o 
  -1  13   6      273.83      313.29     25.81 o 
   1  13   6      170.86      163.79     20.48 o 
   3  13   6       16.64       50.21     17.21 o 
   5  13   6        9.44        2.57     14.15 o 
 -14  14   6       49.54       75.03     24.38 o 
 -12  14   6       21.55       23.91     21.92 o 
 -10  14   6      151.87      182.77     24.92 o 
  -8  14   6       86.07       38.47     21.37 o 
  -6  14   6      185.05      208.45     30.40 o 
  -4  14   6      124.86      160.61     23.55 o 
  -2  14   6      236.33      250.40     29.24 o 
   0  14   6       32.22       22.29     16.59 o 
   2  14   6       27.73       48.21     19.58 o 
   4  14   6        6.01       17.60     18.95 o 
 -13  15   6        0.10       11.83     23.65 o 
 -11  15   6       10.62        6.24     22.88 o 
  -9  15   6        1.96       30.17     21.56 o 
  -7  15   6        3.34       28.63     17.61 o 
  -5  15   6        8.38        4.43     19.90 o 
  -3  15   6      113.64       72.70     25.54 o 
  -1  15   6       85.81       36.76     22.76 o 
   1  15   6       53.57       49.05     20.57 o 
   3  15   6        4.14        9.95     14.21 o 
 -12  16   6        1.09       26.78     26.78 o 
 -10  16   6       47.16       15.10     28.05 o 
  -8  16   6       29.80       17.76     22.20 o 
  -6  16   6       62.61       51.67     26.96 o 
  -4  16   6       14.15       24.29     24.29 o 
  -2  16   6      218.28      243.21     25.99 o 
   0  16   6        5.21       13.00     13.47 o 
   2  16   6       24.08       35.72     14.89 o 
 -11  17   6       28.54        2.13     29.88 o 
  -9  17   6        3.06        2.22     22.19 o 
  -7  17   6       40.99       33.95     24.89 o 
  -5  17   6       67.70       92.69     29.39 o 
  -3  17   6      138.05      160.74     24.11 o 
  -1  17   6       53.17       61.16     20.97 o 
   1  17   6       38.98        9.35     21.80 o 
  -8  18   6       10.76        4.52     27.09 o 
  -6  18   6        5.02       18.22     22.79 o 
  -4  18   6        3.37        8.92     26.75 o 
  -2  18   6        6.93        3.70     22.17 o 
   0  18   6        0.93       13.50     13.18 o 
  -7  19   6       76.34      147.34     36.27 o 
  -5  19   6        3.92       11.28     27.07 o 
  -3  19   6       84.39      102.84     33.58 o 
 -19   1   7        0.30       15.81     17.38 o 
 -17   1   7       29.20       42.67     18.77 o 
 -15   1   7        8.07       21.37     16.03 o 
 -13   1   7      374.36      292.24     12.75 o 
 -11   1   7      320.84      301.76     24.07 o 
  -9   1   7      606.53      598.04     26.25 o 
  -7   1   7        0.93       20.63      7.50 o 
  -5   1   7       85.92      111.16     11.79 o 
  -3   1   7      647.10      637.87     25.13 o 
  -1   1   7       90.11       83.24     10.41 o 
   1   1   7      268.13      306.46     21.38 o 
   3   1   7        2.10        6.89     11.03 o 
   5   1   7       26.37        3.98     11.95 o 
   7   1   7       63.87       81.12     16.23 o 
   9   1   7        2.52        2.24     13.42 o 
 -18   2   7       19.72       28.91     20.41 o 
 -16   2   7        3.32        5.38     16.16 o 
 -14   2   7       38.28       71.95     18.45 o 
 -12   2   7       11.71        1.87     14.99 o 
 -10   2   7      157.64      168.51     17.04 o 
  -8   2   7      163.23      144.91     15.26 o 
  -6   2   7      193.98      131.55     14.41 o 
  -4   2   7      136.15       83.57     11.70 o 
  -2   2   7     1493.81     1685.89     39.39 o 
   0   2   7       16.78       38.06      7.42 o 
   2   2   7      370.40      350.92     11.51 o 
   4   2   7        0.68        8.26     12.39 o 
   6   2   7       24.90       18.13     14.23 o 
   8   2   7        0.14       36.38     11.74 o 
 -19   3   7        1.10       26.74     20.05 o 
 -17   3   7        6.70       10.78     19.74 o 
 -15   3   7        2.12       18.62     18.62 o 
 -13   3   7       11.20       53.00     18.93 o 
 -11   3   7      348.58      408.88     28.66 o 
  -9   3   7     1702.24     1717.40     46.15 o 
  -7   3   7      100.58      151.73     17.29 o 
  -5   3   7      616.20      577.20     24.64 o 
  -3   3   7      644.03      489.94     23.10 o 
  -1   3   7      636.04      608.70     26.54 o 
   1   3   7      258.06      224.25     19.30 o 
   3   3   7      252.34      234.28     11.30 o 
   5   3   7       54.18       39.89     14.63 o 
   7   3   7       32.84       34.09     14.61 o 
 -18   4   7       64.01       76.09     21.24 o 
 -16   4   7       31.64        3.73     20.47 o 
 -14   4   7      100.31      100.88     19.04 o 
 -12   4   7      175.75      161.45     21.14 o 
 -10   4   7     1032.94     1008.57     38.64 o 
  -8   4   7      709.54      635.37     30.99 o 
  -6   4   7      340.84      382.66     22.29 o 
  -4   4   7      518.59      569.92     24.03 o 
  -2   4   7      841.46      881.46     30.67 o 
   0   4   7      467.58      309.62    215.28 o 
   2   4   7      370.87      394.79     23.14 o 
   4   4   7       33.87       24.50     12.25 o 
   6   4   7       74.01       88.02     18.86 o 
   8   4   7        5.81        6.73     13.45 o 
 -19   5   7        3.30       25.59     20.48 o 
 -17   5   7       38.26       18.33     20.15 o 
 -15   5   7       42.50       60.66     18.96 o 
 -13   5   7      321.67      401.84     28.84 o 
 -11   5   7      390.28      398.39     27.08 o 
  -9   5   7     1375.94     1475.00     42.70 o 
  -7   5   7     1571.82     1610.58     44.58 o 
  -5   5   7      508.10      482.91     23.25 o 
  -3   5   7      484.69      479.09     23.37 o 
  -1   5   7      294.40      274.91     18.85 o 
   1   5   7      823.02      944.40     34.10 o 
   3   5   7       75.44      133.97     15.35 o 
   5   5   7      143.23      223.16     20.76 o 
   7   5   7       10.33        2.35     15.28 o 
 -18   6   7       23.56       15.93     23.01 o 
 -16   6   7       35.04       39.16     20.51 o 
 -14   6   7       21.42        3.83     19.09 o 
 -12   6   7        0.00       17.35     15.43 o 
 -10   6   7        1.78        3.88     11.63 o 
  -8   6   7      449.74      424.15     25.29 o 
  -6   6   7      116.34       88.41     15.38 o 
  -4   6   7      345.34      346.67     20.80 o 
  -2   6   7       33.86       50.31     11.36 o 
   0   6   7       96.62       44.42     19.84 o 
   2   6   7        3.20        2.87     12.92 o 
   4   6   7       46.35       37.52     14.75 o 
   6   6   7        0.55        2.45     14.73 o 
   8   6   7       25.46       31.45     16.27 o 
 -17   7   7        0.84       27.08     19.85 o 
 -15   7   7       27.74       58.23     16.91 o 
 -13   7   7       16.19       19.13     17.22 o 
 -11   7   7      124.91      162.30     21.25 o 
  -9   7   7      700.46      796.22     35.04 o 
  -7   7   7      186.83      142.72     17.60 o 
  -5   7   7      227.11      218.21     18.19 o 
  -3   7   7      172.99      182.09     16.86 o 
  -1   7   7      467.67      412.42     23.70 o 
   1   7   7        2.19        2.98     13.36 o 
   3   7   7      203.03      227.67     20.83 o 
   5   7   7        1.66        5.12     12.81 o 
   7   7   7       50.02       74.68     17.23 o 
 -18   8   7        3.83       18.87     22.30 o 
 -16   8   7        0.87        7.30     18.27 o 
 -14   8   7        0.17       16.99     18.88 o 
 -12   8   7       32.94       15.38     17.30 o 
 -10   8   7      104.79       99.27     19.46 o 
  -8   8   7       79.61       74.76     17.71 o 
  -6   8   7      717.76      605.75     33.44 o 
  -4   8   7      542.57      563.66     30.04 o 
  -2   8   7     1505.36     1510.96     44.44 o 
   0   8   7        1.75       13.10     23.90 o 
   2   8   7      643.45      567.94     12.98 o 
   4   8   7        8.08       14.70     14.70 o 
   6   8   7       90.67      182.98     21.82 o 
 -17   9   7       23.05       24.53     24.53 o 
 -15   9   7       85.56       68.41     24.03 o 
 -13   9   7      154.48      152.53     24.78 o 
 -11   9   7      664.89      663.38     36.95 o 
  -9   9   7        0.21       17.79     17.79 o 
  -7   9   7      500.00      534.10     32.01 o 
  -5   9   7      438.19      458.79     30.08 o 
  -3   9   7     1104.99     1104.88     39.70 o 
  -1   9   7        0.74       17.70     14.49 o 
   1   9   7      387.41      445.27     15.04 o 
   3   9   7        0.29        1.39     13.95 o 
   5   9   7      244.14      314.73     26.76 o 
   7   9   7        2.33       13.54     15.81 o 
 -16  10   7      154.42      186.39     32.27 o 
 -14  10   7      196.93      244.70     30.11 o 
 -12  10   7     1891.73     2050.65     67.97 o 
 -10  10   7      535.58      532.39     37.75 o 
  -8  10   7     4954.19     5190.17     93.04 o 
  -6  10   7      976.42     1030.49     46.84 o 
  -4  10   7     3935.95     3720.30     74.92 o 
  -2  10   7      467.64      513.61     30.41 o 
   0  10   7     2456.25     2481.86     42.79 o 
   2  10   7      269.51      304.92     27.72 o 
   4  10   7      351.44      427.08     16.05 o 
   6  10   7       75.12       61.05     19.15 o 
 -15  11   7      716.99      781.86     47.94 o 
 -13  11   7       11.74       21.25     23.18 o 
 -11  11   7     2044.90     2088.06     65.81 o 
  -9  11   7      112.54       75.57     28.60 o 
  -7  11   7     4895.87     5231.75     95.51 o 
  -5  11   7      141.73      138.56     27.72 o 
  -3  11   7     3791.87     3676.46     76.71 o 
  -1  11   7      259.63      280.52     28.05 o 
   1  11   7     1114.78      915.55     15.28 o 
   3  11   7        3.69        5.61     18.24 o 
   5  11   7      416.27      336.29     17.69 o 
 -16  12   7       16.20       26.78     26.78 o 
 -14  12   7      154.67      116.47     28.64 o 
 -12  12   7       13.71        5.99     25.95 o 
 -10  12   7      325.08      218.29     28.84 o 
  -8  12   7       60.43       73.70     21.06 o 
  -6  12   7      238.69      242.08     31.85 o 
  -4  12   7       18.41        0.00     22.81 o 
  -2  12   7      252.29      227.70     26.08 o 
   0  12   7        7.47       24.59     13.61 o 
   2  12   7      134.26       16.18     16.18 o 
   4  12   7        8.70       41.23     18.62 o 
 -15  13   7       48.55       65.35     24.27 o 
 -13  13   7       20.75       25.81     21.84 o 
 -11  13   7       18.91       24.83     20.70 o 
  -9  13   7      176.18      155.43     27.68 o 
  -7  13   7       10.63       19.48     21.66 o 
  -5  13   7      109.46       87.43     21.33 o 
  -3  13   7       19.71       38.65     20.25 o 
  -1  13   7        0.58       13.47     15.16 o 
   1  13   7       11.90        1.54     16.96 o 
   3  13   7        2.08       19.55     19.55 o 
   5  13   7       26.39        9.90     16.08 o 
 -14  14   7        4.18        9.78     23.45 o 
 -12  14   7        0.16       24.79     24.79 o 
 -10  14   7        0.49       12.86     21.44 o 
  -8  14   7       50.91       59.23     19.74 o 
  -6  14   7        1.90        6.62     17.66 o 
  -4  14   7        0.08        1.97     17.72 o 
  -2  14   7       45.34       47.89     19.51 o 
   0  14   7       19.11       33.94     10.82 o 
   2  14   7       43.20       99.50     21.95 o 
   4  14   7        8.13        0.00     15.62 o 
 -13  15   7       28.34       26.53     26.53 o 
 -11  15   7       19.45        0.00     25.71 o 
  -9  15   7      171.55      185.68     30.95 o 
  -7  15   7       63.84       44.87     24.67 o 
  -5  15   7      216.28      285.02     30.93 o 
  -3  15   7      104.75      127.64     24.40 o 
  -1  15   7        3.95        1.69     20.35 o 
   1  15   7      128.27      143.92     24.49 o 
   3  15   7        6.60        1.36     15.01 o 
 -12  16   7        9.37        8.47     25.42 o 
 -10  16   7       33.98       37.56     26.52 o 
  -8  16   7       36.86        2.26     27.13 o 
  -6  16   7        2.06       18.12     22.66 o 
  -4  16   7       91.02      159.28     24.19 o 
  -2  16   7       61.03       73.00     19.58 o 
   0  16   7        4.18       27.20     16.00 o 
   2  16   7       16.40       15.68     17.10 o 
 -11  17   7        2.10       21.83     28.38 o 
  -9  17   7       70.27      115.10     31.59 o 
  -7  17   7        6.85       27.42     25.13 o 
  -5  17   7        0.57       22.43     24.66 o 
  -3  17   7        5.36       18.78     22.53 o 
  -1  17   7       21.75       33.39     20.03 o 
  -8  18   7      108.56       31.89     31.89 o 
  -6  18   7        0.83       38.65     22.74 o 
  -4  18   7      158.59       28.67     28.67 o 
  -2  18   7       36.21        3.49     22.65 o 
 -18   0   8       10.37        1.69     20.26 o 
 -16   0   8      113.60       82.34     19.68 o 
 -14   0   8      110.68      107.46     18.53 o 
 -12   0   8      658.96      662.77     34.09 o 
 -10   0   8      116.47      121.05     17.29 o 
  -8   0   8     1495.64     1794.64     47.88 o 
  -6   0   8      743.14      756.42     28.77 o 
  -4   0   8     1582.88     1637.59     39.10 o 
  -2   0   8        0.02        5.86     10.26 o 
   0   0   8      415.77      440.65     16.71 o 
   2   0   8      295.28      298.14     21.30 o 
   4   0   8       10.77       21.69     11.48 o 
   6   0   8        1.26       18.08     13.26 o 
 -19   1   8        0.28       26.75     18.39 o 
 -17   1   8        1.20        9.00     17.99 o 
 -15   1   8       18.20        5.62     16.86 o 
 -13   1   8        6.54       19.17     15.34 o 
 -11   1   8      300.49      334.50     25.28 o 
  -9   1   8      179.59      156.70     17.63 o 
  -7   1   8      122.04      116.93     14.62 o 
  -5   1   8      203.75      193.29     16.81 o 
  -3   1   8      181.88      151.07     17.31 o 
  -1   1   8       12.51        5.96     11.92 o 
   1   1   8        4.84       12.82     11.40 o 
   3   1   8       37.40       17.75     13.65 o 
   5   1   8        0.12        6.48     12.95 o 
   7   1   8        0.46        2.39     16.71 o 
 -18   2   8        7.97        3.59     19.71 o 
 -16   2   8       57.91       20.76     18.88 o 
 -14   2   8        3.51        1.94     15.52 o 
 -12   2   8       56.87       55.10     17.71 o 
 -10   2   8      166.55      196.37     19.83 o 
  -8   2   8       75.98       43.51     13.83 o 
  -6   2   8      225.54      171.72     17.89 o 
  -4   2   8        9.16       21.69     11.68 o 
  -2   2   8        3.77        1.57     11.02 o 
   0   2   8       57.52       80.21     10.04 o 
   2   2   8       12.63        7.16     11.46 o 
   4   2   8        6.23       19.04     13.60 o 
   6   2   8        5.39       30.28     16.41 o 
 -19   3   8       26.43       21.13     19.36 o 
 -17   3   8        7.47        0.00     22.62 o 
 -15   3   8       31.78       13.66     19.52 o 
 -13   3   8      314.37      385.18     29.78 o 
 -11   3   8      548.17      588.42     32.03 o 
  -9   3   8     1003.48      932.34     38.10 o 
  -7   3   8      290.87      250.97     20.92 o 
  -5   3   8     1145.14     1295.49     38.57 o 
  -3   3   8     1559.29     1330.77     39.53 o 
  -1   3   8       20.55       21.85     12.48 o 
   1   3   8      127.78       99.50     16.34 o 
   3   3   8      140.96      124.66     15.49 o 
   5   3   8       13.13       11.83     15.77 o 
   7   3   8        1.64        8.29     13.03 o 
 -18   4   8       44.54       61.22     24.12 o 
 -16   4   8       86.88      112.92     21.42 o 
 -14   4   8      173.87      189.23     25.89 o 
 -12   4   8       49.66       86.49     20.11 o 
 -10   4   8      661.12      659.82     32.29 o 
  -8   4   8      108.31      134.50     16.06 o 
  -6   4   8       46.95       62.44     12.85 o 
  -4   4   8      380.85      311.75     22.27 o 
  -2   4   8      287.85      306.85     22.61 o 
   0   4   8        0.08        8.74      9.15 o 
   2   4   8      221.47      244.88     23.18 o 
   4   4   8        3.03       13.57     13.57 o 
   6   4   8       26.85       49.55     14.87 o 
 -19   5   8       56.10       48.31     23.27 o 
 -17   5   8        1.77       19.16     24.90 o 
 -15   5   8      259.96      271.42     29.71 o 
 -13   5   8      382.52      484.51     34.18 o 
 -11   5   8      108.66      131.40     20.21 o 
  -9   5   8       26.92        6.06     16.17 o 
  -7   5   8       52.62       41.27     15.72 o 
  -5   5   8       35.55       35.61     12.46 o 
  -3   5   8      186.49      176.93     18.36 o 
  -1   5   8        1.79        9.46     14.17 o 
   1   5   8        2.31       17.86     14.89 o 
   3   5   8       32.22       62.87     15.37 o 
   5   5   8       36.90       11.59     15.45 o 
   7   5   8       17.07       51.52     17.17 o 
 -18   6   8       19.84       25.93     22.23 o 
 -16   6   8        3.78       31.17     19.48 o 
 -14   6   8        0.14       19.96     15.97 o 
 -12   6   8       13.14        8.06     18.15 o 
 -10   6   8        4.58        8.09     14.17 o 
  -8   6   8      218.54      195.90     20.19 o 
  -6   6   8        0.69        0.00     11.17 o 
  -4   6   8       13.73       24.21     12.10 o 
  -2   6   8        3.01        8.12     11.37 o 
   0   6   8       69.00       55.35     10.25 o 
   2   6   8      148.49      132.41     18.71 o 
   4   6   8       31.09        5.34     16.02 o 
   6   6   8       41.15       36.13     15.66 o 
 -17   7   8        0.92        3.79     20.78 o 
 -15   7   8       12.78       19.65     19.65 o 
 -13   7   8      184.12      144.18     28.04 o 
 -11   7   8       19.98       52.56     16.17 o 
  -9   7   8        0.97       16.24     16.24 o 
  -7   7   8        0.52        4.03     12.06 o 
  -5   7   8       38.85       37.85     14.41 o 
  -3   7   8        4.77       31.98     11.78 o 
  -1   7   8       29.00        4.75     14.23 o 
   1   7   8        0.41        1.48     17.83 o 
   3   7   8      160.10      262.83     23.52 o 
   5   7   8        6.60       10.09     16.40 o 
 -18   8   8        1.25        9.01     23.41 o 
 -16   8   8      196.03      199.00     30.61 o 
 -14   8   8        4.60        5.93     17.79 o 
 -12   8   8      242.70      247.55     28.18 o 
 -10   8   8        8.45       16.27     16.27 o 
  -8   8   8      104.40      112.35     20.44 o 
  -6   8   8      380.66      420.31     28.52 o 
  -4   8   8      727.13      710.42     35.08 o 
  -2   8   8      202.63      210.09     21.34 o 
   0   8   8       10.19      157.05    133.15 o 
   2   8   8      296.55      270.87     15.79 o 
   4   8   8       22.59        2.64     17.14 o 
   6   8   8       72.61       54.07     21.16 o 
 -17   9   8        2.25        1.84     22.08 o 
 -15   9   8        0.45       23.25     19.38 o 
 -13   9   8        6.33       59.90     19.97 o 
 -11   9   8      134.01      187.13     26.45 o 
  -9   9   8        4.19       14.40     18.53 o 
  -7   9   8       73.05       80.25     20.58 o 
  -5   9   8       27.94       23.97     18.44 o 
  -3   9   8       94.40       87.33     18.83 o 
  -1   9   8       32.72       32.02     14.40 o 
   1   9   8       17.91       16.42     20.91 o 
   3   9   8       45.76       26.16     19.27 o 
   5   9   8       32.41       35.96     18.60 o 
 -16  10   8       84.68       71.44     30.08 o 
 -14  10   8       50.96       47.28     21.67 o 
 -12  10   8      257.85      239.42     32.47 o 
 -10  10   8        1.27       10.35     22.76 o 
  -8  10   8      385.25      462.53     35.58 o 
  -6  10   8       79.95      152.01     21.72 o 
  -4  10   8      956.50      907.96     41.35 o 
  -2  10   8       20.34       50.16     20.06 o 
   0  10   8      864.82      728.76    504.25 o 
   2  10   8        2.74       21.57     18.69 o 
   4  10   8      173.54      242.53     24.77 o 
 -15  11   8      292.36      285.53     36.65 o 
 -13  11   8        0.54        2.01     24.19 o 
 -11  11   8      367.64      390.12     35.28 o 
  -9  11   8      277.80      317.31     35.96 o 
  -7  11   8      727.78      752.69     48.90 o 
  -5  11   8      248.87      344.76     30.47 o 
  -3  11   8      170.35      150.81     28.06 o 
  -1  11   8      220.91      255.34     27.65 o 
   1  11   8      141.43       12.01     16.52 o 
   3  11   8       73.27       79.33     19.15 o 
 -16  12   8      288.14      235.29     35.47 o 
 -14  12   8       78.39       53.70     27.85 o 
 -12  12   8      772.68      802.17     47.67 o 
 -10  12   8      319.47      283.36     36.22 o 
  -8  12   8      554.77      452.24     38.96 o 
  -6  12   8      920.10      828.21     44.49 o 
  -4  12   8      643.20      597.36     38.84 o 
  -2  12   8      732.33      683.31     39.19 o 
   0  12   8      173.09       71.59     69.09 o 
   2  12   8      314.88      323.71     30.08 o 
   4  12   8       34.83       37.07     19.17 o 
 -15  13   8      136.07      139.82     31.07 o 
 -13  13   8        5.47        8.22     22.62 o 
 -11  13   8      248.20      267.03     32.04 o 
  -9  13   8        0.88       13.13     21.88 o 
  -7  13   8      272.14      217.96     30.82 o 
  -5  13   8       30.18        7.87     19.69 o 
  -3  13   8       39.93        3.59     19.69 o 
  -1  13   8        7.28       26.29     18.07 o 
   1  13   8      128.06      122.84     23.97 o 
   3  13   8        2.88       18.80     16.12 o 
 -14  14   8       14.28       10.11     26.27 o 
 -12  14   8        2.97       29.78     23.40 o 
 -10  14   8        1.13       21.99     21.99 o 
  -8  14   8       15.22       17.88     24.58 o 
  -6  14   8        6.50       26.44     19.82 o 
  -4  14   8       92.62       68.01     22.67 o 
  -2  14   8        7.19       12.04     18.92 o 
   0  14   8       34.49       16.91     13.80 o 
   2  14   8        9.00       15.46     14.06 o 
 -13  15   8       11.80       56.59     25.15 o 
 -11  15   8       70.36       74.54     28.50 o 
  -9  15   8       10.55       15.75     22.50 o 
  -7  15   8       51.51       58.77     29.38 o 
  -5  15   8      183.65      229.98     32.28 o 
  -3  15   8       56.97       72.14     21.65 o 
  -1  15   8       44.71       26.14     21.24 o 
   1  15   8        9.59       30.81     17.61 o 
 -10  16   8       15.01       33.65     24.67 o 
  -8  16   8        4.16       61.54     22.80 o 
  -6  16   8       20.74        8.98     24.67 o 
  -4  16   8        0.27       18.98     20.88 o 
  -2  16   8        5.55        3.41     20.45 o 
   0  16   8        6.68       27.49     18.32 o 
  -9  17   8       16.64       40.91     27.27 o 
  -7  17   8       26.84       15.94     27.32 o 
  -5  17   8       13.58       61.16     24.46 o 
  -3  17   8       10.86       42.61     19.53 o 
 -19   1   9        2.05       24.61     24.61 o 
 -17   1   9       40.90       15.10     20.76 o 
 -15   1   9       35.17       11.80     21.63 o 
 -13   1   9       62.01       32.21     20.13 o 
 -11   1   9      162.18      130.53     22.43 o 
  -9   1   9       42.13       28.49     14.23 o 
  -7   1   9      329.96      271.20     21.84 o 
  -5   1   9      459.22      425.37     27.01 o 
  -3   1   9      756.78      952.91     34.83 o 
  -1   1   9       44.63       41.88     14.97 o 
   1   1   9      500.23      501.19     14.18 o 
   3   1   9        3.24       13.38     13.38 o 
   5   1   9       87.85        2.48     16.10 o 
 -18   2   9        0.27        0.00     22.54 o 
 -16   2   9       48.05       45.47     21.75 o 
 -14   2   9       26.39       12.20     22.36 o 
 -12   2   9       71.64       66.00     22.69 o 
 -10   2   9      252.44      236.29     24.87 o 
  -8   2   9        0.10        3.90     13.63 o 
  -6   2   9     1212.36     1129.17     41.15 o 
  -4   2   9       36.76       16.73     15.06 o 
  -2   2   9     1581.87     1615.30     47.32 o 
   0   2   9       41.37       38.11     11.63 o 
   2   2   9       60.44       15.54     14.13 o 
   4   2   9       67.12       63.25     18.45 o 
   6   2   9       28.13       28.62     17.88 o 
 -19   3   9      147.31      106.84     29.47 o 
 -17   3   9      284.91      240.26     33.48 o 
 -15   3   9       86.97       89.80     24.49 o 
 -13   3   9     2022.50     2040.07     66.47 o 
 -11   3   9      256.45      232.26     29.30 o 
  -9   3   9     1799.13     1915.66     56.22 o 
  -7   3   9        1.11       16.99     16.99 o 
  -5   3   9      725.52      784.16     35.08 o 
  -3   3   9      105.56      156.59     19.77 o 
  -1   3   9      497.05      560.84     32.72 o 
   1   3   9      303.57      407.98     27.98 o 
   3   3   9       47.16       17.94     13.80 o 
   5   3   9       93.73        3.79     16.42 o 
 -18   4   9        1.70       34.81     21.27 o 
 -16   4   9      844.22      872.83     48.71 o 
 -14   4   9        0.72        0.00     24.95 o 
 -12   4   9     3554.24     3502.17     81.94 o 
 -10   4   9        2.35       21.04     18.93 o 
  -8   4   9     2339.09     2498.97     64.23 o 
  -6   4   9      510.93      511.32     29.32 o 
  -4   4   9     2058.68     1958.46     54.82 o 
  -2   4   9        0.51       11.30     14.53 o 
   0   4   9      534.75      517.79     24.38 o 
   2   4   9       68.06      153.13     21.47 o 
   4   4   9      213.19      174.49     13.21 o 
 -17   5   9      158.96       93.70     31.90 o 
 -15   5   9      339.48      326.13     35.09 o 
 -13   5   9      994.32     1067.62     48.23 o 
 -11   5   9      720.49      710.63     42.17 o 
  -9   5   9     2173.43     2081.36     60.85 o 
  -7   5   9      896.67      868.95     38.37 o 
  -5   5   9     2525.20     2475.95     58.70 o 
  -3   5   9      266.25      302.03     23.36 o 
  -1   5   9     2456.40     2339.37     59.74 o 
   1   5   9        6.63       10.34     14.78 o 
   3   5   9      330.78      349.93     28.82 o 
   5   5   9       12.54       22.35     14.90 o 
 -18   6   9        2.15       23.12     23.12 o 
 -16   6   9       32.62        6.08     24.33 o 
 -14   6   9        4.06       14.56     18.72 o 
 -12   6   9      161.65      140.95     23.14 o 
 -10   6   9      245.48      246.69     25.30 o 
  -8   6   9       32.38       16.58     16.58 o 
  -6   6   9        7.53        7.40     14.81 o 
  -4   6   9      704.55      675.20     34.54 o 
  -2   6   9        1.71       11.35     12.97 o 
   0   6   9      123.78       68.66     70.11 o 
   2   6   9       16.85        1.42     17.05 o 
   4   6   9       76.59       98.69     19.47 o 
 -17   7   9        6.63        3.94     21.63 o 
 -15   7   9      107.19      137.11     26.61 o 
 -13   7   9      253.23      213.01     27.15 o 
 -11   7   9       34.44       33.72     16.86 o 
  -9   7   9       87.64      107.43     18.96 o 
  -7   7   9       34.61       50.54     17.49 o 
  -5   7   9       72.43      100.44     16.15 o 
  -3   7   9       90.38       80.54     18.45 o 
  -1   7   9       15.15       20.47     15.75 o 
   1   7   9        0.56        7.35     14.71 o 
   3   7   9        6.62       16.24     16.24 o 
 -18   8   9        0.96       13.13     24.39 o 
 -16   8   9       49.65       83.71     23.92 o 
 -14   8   9        0.71       22.67     22.67 o 
 -12   8   9      313.85      302.13     29.38 o 
 -10   8   9       17.85        0.00     19.04 o 
  -8   8   9      195.96      197.40     25.20 o 
  -6   8   9       29.33       15.01     16.88 o 
  -4   8   9       42.58       50.55     15.69 o 
  -2   8   9       19.79       32.62     14.68 o 
   0   8   9       40.94       60.18     54.84 o 
   2   8   9        0.12        2.82     15.49 o 
   4   8   9        0.02        1.27     16.55 o 
 -17   9   9       18.76       21.09     23.00 o 
 -15   9   9        0.01        8.07     22.20 o 
 -13   9   9      468.77      476.27     39.51 o 
 -11   9   9       56.09       38.09     23.27 o 
  -9   9   9      415.69      398.31     34.08 o 
  -7   9   9        1.40        9.95     17.91 o 
  -5   9   9      361.71      287.65     27.31 o 
  -3   9   9       12.69       25.43     13.56 o 
  -1   9   9      180.61      170.85     22.15 o 
   1   9   9        0.21       21.98     14.66 o 
   3   9   9        0.68        8.00     17.35 o 
 -16  10   9       22.29        3.92     25.45 o 
 -14  10   9      125.22      102.49     30.74 o 
 -12  10   9      241.71      284.60     33.73 o 
 -10  10   9      887.98      824.96     47.14 o 
  -8  10   9       58.80       21.45     21.45 o 
  -6  10   9      644.32      552.17     34.51 o 
  -4  10   9      688.37      676.46     37.18 o 
  -2  10   9      559.68      581.38     36.23 o 
   0  10   9      271.79      207.53    153.39 o 
   2  10   9       43.59       48.85     18.14 o 
 -15  11   9      191.76      226.43     36.07 o 
 -13  11   9        0.04        4.19     22.99 o 
 -11  11   9      259.18      193.13     32.19 o 
  -9  11   9        4.43        2.17     21.75 o 
  -7  11   9      340.98      288.05     29.02 o 
  -5  11   9        0.01       18.59     18.59 o 
  -3  11   9      760.07      734.31     41.27 o 
  -1  11   9       13.58       14.32     19.09 o 
   1  11   9      197.64      221.61     27.70 o 
 -14  12   9        3.85        2.06     24.68 o 
 -12  12   9      876.30      797.63     51.32 o 
 -10  12   9       45.30       32.83     21.89 o 
  -8  12   9     1048.97      968.24     52.81 o 
  -6  12   9        8.72        5.90     19.69 o 
  -4  12   9      710.46      727.73     41.42 o 
  -2  12   9        1.86        1.66     19.92 o 
   0  12   9       57.34        6.15     26.64 o 
   2  12   9        1.16       15.09     15.09 o 
 -13  13   9        0.42       33.85     23.27 o 
 -11  13   9        2.28        4.39     24.08 o 
  -9  13   9        0.90       11.14     22.28 o 
  -7  13   9       30.32       26.31     24.11 o 
  -5  13   9       36.57       72.00     20.84 o 
  -3  13   9       32.39       12.14     19.08 o 
  -1  13   9       31.03        9.53     19.05 o 
   1  13   9       32.26       12.91     15.78 o 
 -12  14   9       60.61       82.58     26.08 o 
 -10  14   9        1.66        6.70     24.58 o 
  -8  14   9      141.42      146.25     31.50 o 
  -6  14   9        0.01       10.07     22.14 o 
  -4  14   9       62.16       83.53     21.79 o 
  -2  14   9        5.90        0.00     19.86 o 
   0  14   9       68.30        7.48     17.95 o 
 -11  15   9        0.93       28.89     24.44 o 
  -9  15   9        2.99       24.91     27.18 o 
  -7  15   9        1.59       40.22     24.57 o 
  -5  15   9        2.30       32.41     15.25 o 
  -3  15   9       23.65       12.07     18.96 o 
 -10  16   9        0.10       11.27     27.05 o 
  -8  16   9       58.73      108.83     27.21 o 
  -6  16   9       53.62       24.36     26.40 o 
  -4  16   9        5.06       46.68     17.96 o 
 -18   0  10      156.25      116.74     31.50 o 
 -16   0  10       92.50      102.14     27.51 o 
 -14   0  10       44.63       71.25     16.29 o 
 -12   0  10      570.07      652.79     37.42 o 
 -10   0  10       87.56       62.39     20.80 o 
  -8   0  10      187.14      144.08     18.47 o 
  -6   0  10       47.86       52.94     17.08 o 
  -4   0  10      112.38       60.51     15.93 o 
  -2   0  10      236.41      241.66     22.37 o 
   0   0  10      310.69      294.59     17.27 o 
   2   0  10        2.25       14.28     14.28 o 
   4   0  10       73.47       41.42     18.93 o 
 -19   1  10       26.63        7.34     27.52 o 
 -17   1  10      144.28      124.12     29.55 o 
 -15   1  10      246.91      289.82     30.82 o 
 -13   1  10       13.56       23.17     18.96 o 
 -11   1  10      931.63      909.14     46.84 o 
  -9   1  10       87.20       79.56     19.89 o 
  -7   1  10      473.96      477.75     31.00 o 
  -5   1  10       50.34       44.13     15.28 o 
  -3   1  10       76.24       44.50     17.48 o 
  -1   1  10       22.76       14.93     16.41 o 
   1   1  10       12.27       32.09     16.74 o 
   3   1  10       27.75       15.44     14.14 o 
 -18   2  10      303.50      291.42     39.12 o 
 -16   2  10      475.92      467.90     41.22 o 
 -14   2  10      562.99      530.74     40.33 o 
 -12   2  10      433.38      501.99     36.62 o 
 -10   2  10     2398.87     2278.05     68.83 o 
  -8   2  10     1209.49     1157.98     46.47 o 
  -6   2  10     1048.45      982.66     41.24 o 
  -4   2  10      568.41      658.69     35.20 o 
  -2   2  10     1003.82     1137.50     44.05 o 
   0   2  10      348.51      498.15     28.77 o 
   2   2  10      182.73      191.89     24.67 o 
   4   2  10       95.89      115.81     23.66 o 
 -19   3  10      134.44      200.85     34.43 o 
 -17   3  10     1227.61     1317.83     63.44 o 
 -15   3  10      861.31      968.93     55.25 o 
 -13   3  10     3942.03     3875.07     93.14 o 
 -11   3  10     2600.41     2882.80     78.45 o 
  -9   3  10     6393.62     6561.94    105.27 o 
  -7   3  10     3056.41     3160.76     73.51 o 
  -5   3  10     6780.00     7205.24    100.02 o 
  -3   3  10     2290.81     2599.71     65.77 o 
  -1   3  10     1732.16     1860.88     57.09 o 
   1   3  10      381.29      570.17     34.55 o 
   3   3  10      341.65      422.24     15.86 o 
 -18   4  10      276.22      316.62     38.07 o 
 -16   4  10      242.73      231.76     33.71 o 
 -14   4  10     1028.88      990.61     54.07 o 
 -12   4  10      285.08      231.83     34.99 o 
 -10   4  10     3668.95     3952.19     89.37 o 
  -8   4  10     1430.21     1411.38     51.47 o 
  -6   4  10     3229.90     3422.09     75.03 o 
  -4   4  10      219.54      290.61     29.06 o 
  -2   4  10     1074.25     1197.20     46.48 o 
   0   4  10       51.10       96.27     15.35 o 
   2   4  10      315.41      404.50     31.86 o 
   4   4  10       30.34        0.00     16.23 o 
 -17   5  10        3.12       43.34     26.84 o 
 -15   5  10      496.16      447.69     42.84 o 
 -13   5  10      208.12      159.20     30.53 o 
 -11   5  10      308.10      370.28     35.05 o 
  -9   5  10      714.28      661.53     40.67 o 
  -7   5  10      223.43      154.53     24.80 o 
  -5   5  10      699.13      597.65     35.47 o 
  -3   5  10      619.98      559.15     34.84 o 
  -1   5  10      932.01      850.75     40.37 o 
   1   5  10       49.93       51.89     20.18 o 
   3   5  10      247.49      275.75     27.58 o 
 -18   6  10       38.30       39.84     29.88 o 
 -16   6  10       42.98       33.60     23.10 o 
 -14   6  10      223.03      202.99     34.55 o 
 -12   6  10       60.77       65.58     24.04 o 
 -10   6  10     1497.96     1591.38     58.93 o 
  -8   6  10       93.72      121.95     21.99 o 
  -6   6  10      354.40      383.02     29.46 o 
  -4   6  10      115.10      159.68     20.61 o 
  -2   6  10      414.34      521.72     33.71 o 
   0   6  10       25.65       24.25     13.61 o 
   2   6  10       36.77       23.32     20.58 o 
 -17   7  10       59.34        2.03     26.45 o 
 -15   7  10       14.37       27.58     21.22 o 
 -13   7  10       52.98       43.35     23.84 o 
 -11   7  10       21.57       63.39     19.67 o 
  -9   7  10       36.66       71.28     19.44 o 
  -7   7  10       80.20       69.11     21.12 o 
  -5   7  10      115.01      151.30     19.57 o 
  -3   7  10      122.59      154.48     21.60 o 
  -1   7  10       44.16       77.38     18.57 o 
   1   7  10       57.68        4.28     17.13 o 
   3   7  10       26.96       27.07     18.04 o 
 -16   8  10       13.03       16.51     26.83 o 
 -14   8  10       11.44       27.78     21.37 o 
 -12   8  10       29.00       63.09     19.58 o 
 -10   8  10      231.53      268.74     28.41 o 
  -8   8  10      712.57      791.27     42.50 o 
  -6   8  10       76.15       72.26     16.68 o 
  -4   8  10       98.83      129.18     24.12 o 
  -2   8  10      441.53      532.53     33.69 o 
   0   8  10       10.61       20.78     13.08 o 
   2   8  10      118.34      164.71     24.30 o 
 -17   9  10        0.47       41.64     23.79 o 
 -15   9  10        4.23       20.90     20.90 o 
 -13   9  10       18.78       73.22     23.68 o 
 -11   9  10      136.22      159.62     26.24 o 
  -9   9  10       34.17       45.77     21.80 o 
  -7   9  10      556.46      555.17     36.87 o 
  -5   9  10       38.54       25.09     19.71 o 
  -3   9  10       62.47       54.97     19.98 o 
  -1   9  10       73.64       72.50     20.05 o 
   1   9  10       43.74        1.41     15.52 o 
 -16  10  10       10.71       48.54     20.22 o 
 -14  10  10       45.29       52.94     23.29 o 
 -12  10  10        1.12        2.17     21.76 o 
 -10  10  10      197.53      233.26     28.61 o 
  -8  10  10       21.37       31.06     16.57 o 
  -6  10  10      170.10      164.90     22.49 o 
  -4  10  10       10.17        5.20     19.06 o 
  -2  10  10       62.44       80.22     22.47 o 
   0  10  10       16.65       33.05     12.35 o 
 -15  11  10        3.42        0.00     22.71 o 
 -13  11  10       76.99       64.54     25.81 o 
 -11  11  10        0.01        6.60     26.43 o 
  -9  11  10      239.33      285.08     33.15 o 
  -7  11  10        1.07       11.85     17.76 o 
  -5  11  10       97.94       66.97     23.53 o 
  -3  11  10        0.26       25.06     16.71 o 
  -1  11  10       77.40        6.13     18.40 o 
 -14  12  10       23.84       56.98     23.21 o 
 -12  12  10        3.05        4.38     26.27 o 
 -10  12  10       12.21       49.00     20.04 o 
  -8  12  10       16.40        8.73     26.19 o 
  -6  12  10       19.95       28.45     20.87 o 
  -4  12  10       17.57       20.91     20.91 o 
  -2  12  10        0.59        0.00     17.57 o 
   0  12  10        1.90       11.58     13.03 o 
 -13  13  10        0.05       30.20     23.72 o 
 -11  13  10        3.87       20.01     22.24 o 
  -9  13  10        4.98       24.64     22.41 o 
  -7  13  10        4.80       22.05     22.05 o 
  -5  13  10        5.16        9.10     16.38 o 
  -3  13  10        6.76       13.31     21.63 o 
 -12  14  10        2.25       30.79     24.18 o 
 -10  14  10       21.79       69.68     24.72 o 
  -8  14  10        7.03        0.00     22.19 o 
  -6  14  10        0.08        5.71     22.85 o 
  -4  14  10       19.92       22.51     24.24 o 
  -9  15  10       55.49       62.96     29.23 o 
  -7  15  10        0.04        4.04     24.18 o 
  -5  15  10       77.12       28.81     25.21 o 
 -17   1  11        0.05       40.85     22.47 o 
 -15   1  11      621.59      619.39     44.86 o 
 -13   1  11        4.38       13.14     21.91 o 
 -11   1  11      237.56      239.72     28.59 o 
  -9   1  11       36.17       49.30     17.75 o 
  -7   1  11      438.32      388.51     32.84 o 
  -5   1  11      167.34      113.77     22.08 o 
  -3   1  11       99.53       98.12     22.16 o 
  -1   1  11      170.90      223.28     23.50 o 
   1   1  11       51.73       80.81     17.51 o 
 -18   2  11      374.63      272.81     38.40 o 
 -16   2  11       44.93       83.27     27.76 o 
 -14   2  11      925.55      857.28     50.69 o 
 -12   2  11      176.64      147.52     29.06 o 
 -10   2  11     1929.77     1982.27     65.37 o 
  -8   2  11     1052.64      956.44     46.28 o 
  -6   2  11     1003.02      930.79     42.95 o 
  -4   2  11      907.21      938.97     43.36 o 
  -2   2  11      663.78      757.40     41.90 o 
   0   2  11      180.88      133.35     16.69 o 
   2   2  11      174.30      138.61     16.89 o 
 -17   3  11      132.84      101.39     29.57 o 
 -15   3  11       85.36       76.98     28.59 o 
 -13   3  11      460.36      485.03     38.18 o 
 -11   3  11      231.92      260.95     33.74 o 
  -9   3  11      214.82      195.23     28.48 o 
  -7   3  11      723.43      713.12     43.15 o 
  -5   3  11      387.74      364.72     29.67 o 
  -3   3  11       82.78       91.00     21.13 o 
  -1   3  11       38.90       84.35     18.07 o 
   1   3  11      103.49       85.44     24.80 o 
 -18   4  11        0.06        0.00     26.80 o 
 -16   4  11      429.75      280.43     41.30 o 
 -14   4  11      142.30      210.32     31.33 o 
 -12   4  11     1493.59     1477.66     63.36 o 
 -10   4  11      122.14       84.71     28.24 o 
  -8   4  11     1279.68     1101.03     51.03 o 
  -6   4  11       25.25       16.37     19.99 o 
  -4   4  11      986.30     1036.79     45.66 o 
  -2   4  11      159.17      174.38     25.13 o 
   0   4  11      304.07      201.11    151.12 o 
   2   4  11      123.19      135.72     22.19 o 
 -17   5  11        0.22       14.87     29.73 o 
 -15   5  11      513.08      519.46     44.21 o 
 -13   5  11       43.69       51.85     27.06 o 
 -11   5  11      858.39      919.27     49.70 o 
  -9   5  11      150.43      127.55     26.75 o 
  -7   5  11     1142.12     1303.00     51.06 o 
  -5   5  11      688.55      702.05     40.36 o 
  -3   5  11      377.04      474.60     34.25 o 
  -1   5  11      362.91      503.41     36.17 o 
   1   5  11       42.47       75.49     17.84 o 
 -16   6  11       62.02       77.82     28.11 o 
 -14   6  11      126.19      120.35     31.20 o 
 -12   6  11      834.89      769.48     49.65 o 
 -10   6  11        5.81       13.36     20.03 o 
  -8   6  11       61.61       27.59     23.64 o 
  -6   6  11        1.46        3.65     18.21 o 
  -4   6  11        6.75        6.76     18.58 o 
  -2   6  11       37.35       61.04     17.21 o 
   0   6  11       17.04       32.03     13.66 o 
 -17   7  11        6.80       20.90     25.07 o 
 -15   7  11        6.00       32.77     24.03 o 
 -13   7  11        5.39       20.12     24.59 o 
 -11   7  11      170.64      218.08     31.47 o 
  -9   7  11       89.20       26.89     24.81 o 
  -7   7  11       67.32       24.59     20.81 o 
  -5   7  11        2.83       17.52     17.52 o 
  -3   7  11        0.01       17.84     17.84 o 
  -1   7  11      110.65       10.45     16.42 o 
   1   7  11       67.78       64.81     20.26 o 
 -16   8  11        5.09        8.48     25.44 o 
 -14   8  11      209.97      184.77     35.19 o 
 -12   8  11       51.13       44.77     24.62 o 
 -10   8  11      215.24      187.05     31.18 o 
  -8   8  11       12.97        1.97     17.77 o 
  -6   8  11      357.13      347.26     29.09 o 
  -4   8  11       10.97       23.56     15.15 o 
  -2   8  11      127.17      142.74     20.17 o 
   0   8  11        1.16       18.36     11.98 o 
 -15   9  11       10.88       49.35     25.74 o 
 -13   9  11        3.62       28.76     22.13 o 
 -11   9  11        0.24       17.90     20.14 o 
  -9   9  11      174.07      148.28     29.24 o 
  -7   9  11       29.58       15.15     18.94 o 
  -5   9  11        7.56       15.73     19.22 o 
  -3   9  11       10.77       33.86     19.34 o 
  -1   9  11       22.49        8.85     13.26 o 
 -14  10  11      154.36       97.64     32.54 o 
 -12  10  11      129.00      122.38     31.15 o 
 -10  10  11      108.17      127.12     28.99 o 
  -8  10  11       51.89       65.49     19.85 o 
  -6  10  11      268.75      351.07     32.75 o 
  -4  10  11        8.75       11.73     21.79 o 
  -2  10  11       36.36       18.41     18.41 o 
 -13  11  11        6.95       26.33     26.33 o 
 -11  11  11        5.35        2.23     22.36 o 
  -9  11  11        0.17        2.16     21.63 o 
  -7  11  11       16.60       26.60     20.89 o 
  -5  11  11        3.30       20.92     17.44 o 
  -3  11  11        1.84        6.39     17.57 o 
 -12  12  11       22.52        8.87     28.82 o 
 -10  12  11        4.88        4.48     24.58 o 
  -8  12  11       40.30       53.90     23.96 o 
  -6  12  11        8.85        0.00     18.16 o 
  -4  12  11        0.29        1.66     21.60 o 
 -11  13  11        7.66        2.23     24.53 o 
  -9  13  11        0.07       52.80     19.80 o 
  -7  13  11        0.10       22.75     22.75 o 
  -5  13  11       21.21       53.52     18.98 o 
 -18   0  12       30.25       71.13     25.68 o 
 -16   0  12       19.57       14.73     27.36 o 
 -14   0  12      136.08      157.45     28.43 o 
 -12   0  12       38.88       35.38     22.12 o 
 -10   0  12      103.66       69.38     19.82 o 
  -8   0  12      256.38      288.38     27.55 o 
  -6   0  12        7.31       17.07     13.65 o 
  -4   0  12      331.78      468.43     30.06 o 
  -2   0  12        6.65       10.19     16.01 o 
   0   0  12       14.08       31.02     11.61 o 
 -17   1  12       20.28       18.89     27.29 o 
 -15   1  12       71.02       77.01     24.20 o 
 -13   1  12       43.20       67.67     20.31 o 
 -11   1  12       40.89        6.37     23.38 o 
  -9   1  12       81.65       87.83     17.57 o 
  -7   1  12       10.76       16.30     18.11 o 
  -5   1  12       19.31        1.68     20.16 o 
  -3   1  12       60.12       27.94     20.17 o 
  -1   1  12       11.96       17.00     15.58 o 
 -18   2  12        3.14       16.55     26.89 o 
 -16   2  12       20.54       10.97     28.51 o 
 -14   2  12       21.63       13.61     24.94 o 
 -12   2  12        3.13        0.00     20.61 o 
 -10   2  12       10.73        4.14     18.60 o 
  -8   2  12       49.13       59.16     19.08 o 
  -6   2  12       35.37       26.54     21.24 o 
  -4   2  12       59.10       55.68     19.65 o 
  -2   2  12        7.04        1.50     19.54 o 
   0   2  12       20.81       27.45     11.54 o 
 -17   3  12        1.11        6.48     28.10 o 
 -15   3  12       32.41       74.51     24.83 o 
 -13   3  12       51.12       62.27     25.36 o 
 -11   3  12        6.38       19.83     19.83 o 
  -9   3  12       37.83       52.09     22.04 o 
  -7   3  12       22.78        9.27     20.38 o 
  -5   3  12       34.60       65.16     20.58 o 
  -3   3  12       26.94       20.55     18.96 o 
  -1   3  12       66.01      120.85     21.58 o 
 -16   4  12       11.67       28.92     28.92 o 
 -14   4  12        0.73       16.07     27.55 o 
 -12   4  12      369.14      409.78     37.04 o 
 -10   4  12        1.70       14.72     21.04 o 
  -8   4  12      278.11      301.49     30.92 o 
  -6   4  12       18.35       51.81     14.29 o 
  -4   4  12       12.91        6.59     18.14 o 
  -2   4  12       42.67        4.53     18.12 o 
 -17   5  12       93.97      153.80     28.16 o 
 -15   5  12       23.13       58.83     29.41 o 
 -13   5  12       10.03       30.03     30.03 o 
 -11   5  12       63.48       77.49     29.63 o 
  -9   5  12      248.88      219.64     32.24 o 
  -7   5  12      135.40      141.11     25.99 o 
  -5   5  12        0.92       18.85     18.85 o 
  -3   5  12        2.85        7.87     14.17 o 
  -1   5  12       33.46       38.57     20.00 o 
 -16   6  12      100.50      103.72     30.89 o 
 -14   6  12       43.29       15.96     25.08 o 
 -12   6  12       62.74       73.72     27.65 o 
 -10   6  12      211.25      156.17     29.55 o 
  -8   6  12        7.25        0.00     21.22 o 
  -6   6  12      144.41      144.00     23.11 o 
  -4   6  12        2.91       17.99     19.63 o 
  -2   6  12       19.25        1.49     16.42 o 
 -15   7  12       88.81       26.76     33.45 o 
 -13   7  12       20.85        2.28     25.12 o 
 -11   7  12       60.58       34.11     27.29 o 
  -9   7  12      195.44      172.71     30.12 o 
  -7   7  12      211.51      213.91     27.66 o 
  -5   7  12       36.61       71.29     16.98 o 
  -3   7  12       11.79       17.09     17.09 o 
 -14   8  12       11.71        6.72     22.43 o 
 -12   8  12       36.71       18.21     29.60 o 
 -10   8  12        3.82       35.89     19.00 o 
  -8   8  12       75.39       24.90     24.90 o 
  -6   8  12        1.47       10.57     17.61 o 
  -4   8  12        0.36       19.37     16.15 o 
 -15   9  12        0.00       52.35     19.63 o 
 -13   9  12        0.03        4.50     24.72 o 
 -11   9  12      155.66      187.15     31.57 o 
  -9   9  12       20.48       29.97     21.98 o 
  -7   9  12       27.74        3.66     20.10 o 
  -5   9  12        9.73        5.03     20.11 o 
  -3   9  12       27.59       30.53     16.79 o 
 -14  10  12        1.88       26.38     28.58 o 
 -12  10  12        0.04       11.24     24.71 o 
 -10  10  12        7.63       27.61     21.25 o 
  -8  10  12        2.98       20.92     20.92 o 
  -6  10  12        0.59       15.67     20.89 o 
  -4  10  12        0.36       19.06     17.47 o 
 -11  11  12       15.87       24.55     24.55 o 
  -9  11  12        6.80       15.91     21.88 o 
  -7  11  12       22.29       34.36     23.51 o 
  -8  12  12        0.49        7.52     24.46 o 
 -17   1  13      137.91       93.75     34.09 o 
 -15   1  13        4.34       13.43     22.39 o 
 -13   1  13      121.16      143.80     29.67 o 
 -11   1  13        8.41       16.51     20.65 o 
  -9   1  13      233.31      300.29     30.60 o 
  -7   1  13       43.95       40.77     19.49 o 
  -5   1  13       16.00       11.43     19.60 o 
  -3   1  13        5.50        0.00     17.84 o 
 -16   2  13        0.13        8.91     22.26 o 
 -14   2  13       12.60       39.16     23.04 o 
 -12   2  13       33.60       63.80     26.40 o 
 -10   2  13       31.42       34.26     22.17 o 
  -8   2  13       27.95       13.05     24.25 o 
  -6   2  13       11.69       18.93     18.93 o 
  -4   2  13        8.39       22.06     17.32 o 
 -15   3  13        2.84       18.32     22.91 o 
 -13   3  13        2.35       27.99     27.99 o 
 -11   3  13       50.19       78.43     23.31 o 
  -9   3  13       50.89       76.15     25.38 o 
  -7   3  13       46.39       36.03     21.62 o 
  -5   3  13       13.92        3.32     19.84 o 
  -3   3  13        3.79        7.50     18.00 o 
 -16   4  13        0.00       36.01     22.52 o 
 -14   4  13      110.08      111.62     30.23 o 
 -12   4  13       46.55       29.57     25.02 o 
 -10   4  13      247.58      240.61     32.63 o 
  -8   4  13       26.58       52.57     16.90 o 
  -6   4  13        2.62       46.59     17.26 o 
  -4   4  13       10.67        6.29     15.74 o 
 -15   5  13        2.56       27.47     27.47 o 
 -13   5  13       74.88       93.28     27.99 o 
 -11   5  13        0.39        6.40     21.34 o 
  -9   5  13       84.53      103.47     23.43 o 
  -7   5  13       29.28        1.79     25.12 o 
  -5   5  13       99.59      144.35     24.60 o 
 -14   6  13       16.94       11.52     27.65 o 
 -12   6  13        1.74        2.30     23.02 o 
 -10   6  13       23.05       12.19     20.31 o 
  -8   6  13      120.00      204.72     26.07 o 
  -6   6  13       38.07       37.49     23.86 o 
  -4   6  13        1.30       15.48     15.48 o 
 -13   7  13      181.15      158.60     34.48 o 
 -11   7  13      149.40      135.98     31.87 o 
  -9   7  13        2.95        0.00     23.16 o 
  -7   7  13       28.65       63.62     19.43 o 
  -5   7  13       79.57       53.12     19.31 o 
 -12   8  13        0.00       11.35     24.97 o 
 -10   8  13       47.41       54.17     24.08 o 
  -8   8  13       17.66       43.96     20.14 o 
  -6   8  13       63.69      113.64     25.06 o 
 -11   9  13        5.40       48.56     23.23 o 
  -9   9  13       28.07       37.99     26.60 o 
 -14   0  14      298.14      398.41     39.85 o 
 -12   0  14      204.99      150.94     30.18 o 
 -10   0  14       62.26       69.45     28.15 o 
  -8   0  14      185.88      167.31     22.66 o 
  -6   0  14       73.98       14.41     17.62 o 
 -15   1  14       19.39       20.14     26.87 o 
 -13   1  14        0.35       40.75     17.16 o 
 -11   1  14       19.25       21.83     23.81 o 
  -9   1  14        4.99        9.22     23.96 o 
  -7   1  14        0.87        1.70     20.39 o 
 -14   2  14       74.80      128.37     29.80 o 
 -12   2  14        4.59       22.99     22.99 o 
 -10   2  14        9.55       32.92     19.36 o 
  -8   2  14        3.81       39.34     17.88 o 
 -13   3  14        2.85       22.23     26.67 o 
 -11   3  14        2.12        8.10     24.31 o 
  -9   3  14       13.56       42.99     24.31 o 
  -7   3  14       19.81       20.58     20.58 o 
 -12   4  14       54.15      101.70     27.55 o 
 -10   4  14        1.00        1.95     23.36 o 
  -8   4  14        1.88        1.79     19.66 o 
 -13   5  14        9.82       38.91     25.17 o 
 -11   5  14       35.67       14.16     24.29 o 
  -9   5  14       89.19       51.99     25.99 o 
                                                 
